# Supplementary material for: (2E)-3-(6-Chloro-2-meth­oxy­quinolin-3-yl)-1-(2,4-di­methyl­quinolin-3-yl)prop-2-en-1-one
Source: Acta Crystallogr Sect E Struct Rep Online. 2013 Jul 20;69(Pt 8):o1274. doi: 10.1107/S1600536813019399 (PMC3793769; doi:10.1107/S1600536813019399)
Supplement: Supplementary file 1 [file e-69-o1274-sup1.cif]

##############################################################################
#                                                                            #
# This CIF contains the data in a paper accepted for publication in          #
# Acta Crystallographica Section E. It conforms to the requirements of       #
# Notes for Authors for Acta Crystallographica Section E, and has been       #
# peer reviewed under the auspices of the IUCr Commission on Journals.       #
#                                                                            #
# Full details of the Crystallographic Information File format               #
# are given in the paper "The Crystallographic Information File (CIF):       #
# a New Standard Archive File for Crystallography" by S. R. Hall, F. H.      #
# Allen and I. D. Brown [Acta Cryst. (1991), A47, 655-685].                  #
#                                                                            #
# The current version of the core CIF dictionary is obtainable from          #
# ftp://ftp.iucr.org/pub/cif_core.dic.                                       #
#                                                                            #
# Software is freely available for graphical display of the structure(s)     #
# in this CIF. For information consult the CIF software page                 #
# http://www.iucr.org/resources/cif/software.                                #
#                                                                            #
# This file may be used for bona fide research purposes within the           #
# scientific community so long as proper attribution is given to the journal # 
# article from which it was obtained.                                        #
#                                                                            #
##############################################################################
data_global
_audit_creation_method     SHELXL-97
_journal_date_recd_electronic     2013-07-12
_journal_date_accepted     2013-07-13
_journal_name_full     'Acta Crystallographica, Section E'
_journal_year     2013
_journal_volume     69
_journal_issue      8
_journal_page_first     o1274
_journal_page_last     o1274
_journal_paper_category     QO
_journal_paper_doi     10.1107/S1600536813019399
_journal_coeditor_code     HB7107
_publ_contact_author_name     'Edward R. T. Tiekink'
_publ_contact_author_address
;
Department of Chemistry
University of Malaya
50603 Kuala Lumpur
Malaysia
;
_publ_contact_author_email     edward.tiekink@gmail.com
_publ_contact_author_fax     '+60 3 7967 4193'
_publ_contact_author_phone     '+60 3 7967 6775'
_publ_section_title
;\
(2<i>E</i>)-3-(6-Chloro-2-methoxyquinolin-3-yl)-1-(2,4-dimethylquinolin-3-yl)\
prop-2-en-1-one
;
loop_
    _publ_author_name
    _publ_author_footnote
    _publ_author_address
    'Prasath, R.'
;
Additional correspondence author, e-mail: prasad24487@yahoo.co.in.
;
;
Department of Chemistry
BITS
Pilani -- K. K. Birla Goa Campus
Goa 403 726
India
;
    'S. Sarveswari' .
;
Organic Chemistry Division
School of Advanced Sciences
VIT University
Vellore 632 014
India
;
    'Ng, Seik Weng' .
;
Department of Chemistry
University of Malaya
50603 Kuala Lumpur
Malaysia
Chemistry Department
Faculty of Science
King Abdulaziz University
PO Box 80203 Jeddah
Saudi Arabia
;
    'Tiekink, Edward R. T.' .
;
Department of Chemistry
University of Malaya
50603 Kuala Lumpur
Malaysia
;
data_I
_audit_creation_method     SHELXL97
_chemical_name_systematic
;\
(2<i>E</i>)-3-(6-Chloro-2-methoxyquinolin-3-yl)-1-(2,4-dimethylquinolin-\
3-yl)prop-2-en-1-one
;
_chemical_name_common     ?
_chemical_formula_moiety     'C24 H19 Cl N2 O2'
_chemical_formula_sum     'C24 H19 Cl N2 O2'
_chemical_formula_iupac     'C24 H19 Cl N2 O2'
_chemical_formula_weight     402.86
_chemical_melting_point     ?
_symmetry_cell_setting     monoclinic
_symmetry_space_group_name_H-M     'P 21/n'
_symmetry_space_group_name_Hall     '-P 2yn '
loop_
    _symmetry_equiv_pos_as_xyz
    'x, y, z'
    '-x+1/2, y+1/2, -z+1/2'
    '-x, -y, -z'
    'x-1/2, -y-1/2, z-1/2'
_cell_length_a     13.1605(3)
_cell_length_b     10.4876(2)
_cell_length_c     14.8786(3)
_cell_angle_alpha     90.00
_cell_angle_beta     106.354(2)
_cell_angle_gamma     90.00
_cell_volume     1970.49(7)
_cell_formula_units_Z     4
_cell_measurement_reflns_used     4094
_cell_measurement_theta_min     3.0928
_cell_measurement_theta_max     76.3642
_cell_measurement_temperature     100(2)
_exptl_crystal_description     block
_exptl_crystal_colour     pale-yellow
_exptl_crystal_size_max     0.35
_exptl_crystal_size_mid     0.30
_exptl_crystal_size_min     0.25
_exptl_crystal_density_diffrn     1.358
_exptl_crystal_density_meas     ?
_exptl_crystal_density_method     'not measured'
_exptl_crystal_F_000     840
_exptl_absorpt_coefficient_mu     1.901
_exptl_absorpt_correction_type     multi-scan
_exptl_absorpt_process_details     '(CrysAlis PRO; Agilent, 2013)'
_exptl_absorpt_correction_T_min     0.71139
_exptl_absorpt_correction_T_max     1.00000
_exptl_special_details
;
;
_diffrn_ambient_temperature     100(2)
_diffrn_radiation_type     CuK\a
_diffrn_radiation_wavelength     1.54184
_diffrn_radiation_source     'SuperNova (Cu) X-ray Source'
_diffrn_radiation_monochromator     Mirror
_diffrn_measurement_device_type
                     'Agilent SuperNova Dual diffractometer with Atlas detector'
_diffrn_measurement_method     \w
_diffrn_detector_area_resol_mean     10.4041
_diffrn_reflns_number     8189
_diffrn_reflns_av_R_equivalents     0.0191
_diffrn_reflns_av_sigmaI/netI     0.0259
_diffrn_reflns_theta_min     3.97
_diffrn_reflns_theta_max     76.56
_diffrn_reflns_theta_full     76.56
_diffrn_measured_fraction_theta_max     0.980
_diffrn_measured_fraction_theta_full     0.980
_diffrn_reflns_limit_h_min     -16
_diffrn_reflns_limit_h_max     16
_diffrn_reflns_limit_k_min     -12
_diffrn_reflns_limit_k_max     13
_diffrn_reflns_limit_l_min     -18
_diffrn_reflns_limit_l_max     18
_diffrn_standards_number     0
_diffrn_standards_interval_count     0
_diffrn_standards_interval_time     0
_diffrn_standards_decay_%     0
_refine_special_details
;
Refinement of <i>F</i>^2^ against ALL reflections. The weighted <i>R</i>-factor
<i>wR</i> and goodness of fit <i>S</i> are based on <i>F</i>^2^, conventional
<i>R</i>-factors <i>R</i> are based on <i>F</i>, with <i>F</i> set to zero for
negative <i>F</i>^2^. The threshold expression of <i>F</i>^2^ >
2\s(<i>F</i>^2^) is used only for calculating <i>R</i>-factors(gt) <i>etc</i>.
and is not relevant to the choice of reflections for refinement.
<i>R</i>-factors based on <i>F</i>^2^ are statistically about twice as large
as those based on <i>F</i>, and <i>R</i>-factors based on ALL data will be
even larger.
;
_reflns_number_total     4053
_reflns_number_gt     3580
_reflns_threshold_expression     I>2\s(I)
_refine_ls_structure_factor_coef     Fsqd
_refine_ls_matrix_type     full
_refine_ls_R_factor_all     0.0492
_refine_ls_R_factor_gt     0.0443
_refine_ls_wR_factor_gt     0.1220
_refine_ls_wR_factor_ref     0.1265
_refine_ls_goodness_of_fit_ref     1.066
_refine_ls_restrained_S_all     1.066
_refine_ls_number_reflns     4053
_refine_ls_number_parameters     264
_refine_ls_number_restraints     0
_refine_ls_hydrogen_treatment     constr
_refine_ls_weighting_scheme     calc
_refine_ls_weighting_details
       'calc w = 1/[\s^2^(Fo^2^)+(0.0675P)^2^+0.8422P] where P=(Fo^2^+2Fc^2^)/3'
_atom_sites_solution_hydrogens     geom
_atom_sites_solution_primary     direct
_atom_sites_solution_secondary     difmap
_refine_ls_shift/su_max     0.001
_refine_ls_shift/su_mean     0.000
_refine_diff_density_max     0.605
_refine_diff_density_min     -0.492
_refine_ls_extinction_method     none
_refine_ls_extinction_coef     ?
loop_
    _atom_type_symbol
    _atom_type_description
    _atom_type_scat_dispersion_real
    _atom_type_scat_dispersion_imag
    _atom_type_scat_source
    'C' 'C' 0.0181 0.0091
                         'International Tables Vol C Tables 4.2.6.8 and 6.1.1.4'
    'H' 'H' 0.0000 0.0000
                         'International Tables Vol C Tables 4.2.6.8 and 6.1.1.4'
    'N' 'N' 0.0311 0.0180
                         'International Tables Vol C Tables 4.2.6.8 and 6.1.1.4'
    'O' 'O' 0.0492 0.0322
                         'International Tables Vol C Tables 4.2.6.8 and 6.1.1.4'
    'Cl' 'Cl' 0.3639 0.7018
                         'International Tables Vol C Tables 4.2.6.8 and 6.1.1.4'
_computing_data_collection     'CrysAlis PRO (Agilent, 2013)'
_computing_cell_refinement     'CrysAlis PRO (Agilent, 2013)'
_computing_data_reduction     'CrysAlis PRO (Agilent, 2013)'
_computing_structure_solution     'SHELXS97 (Sheldrick, 2008)'
_computing_structure_refinement     'SHELXL97 (Sheldrick, 2008)'
_computing_molecular_graphics
;
ORTEP-3 for Windows (Farrugia, 2012) and DIAMOND (Brandenburg,
2006)
;
_computing_publication_material     'publCIF (Westrip, 2010)'
loop_
    _atom_site_type_symbol
    _atom_site_label
    _atom_site_fract_x
    _atom_site_fract_y
    _atom_site_fract_z
    _atom_site_U_iso_or_equiv
    _atom_site_adp_type
    _atom_site_calc_flag
    _atom_site_refinement_flags
    _atom_site_occupancy
    _atom_site_symmetry_multiplicity
    _atom_site_disorder_assembly
    _atom_site_disorder_group
    Cl Cl1 0.69700(4) 1.15984(5) 0.82007(3) 0.03903(15) Uani d . 1 1 . .
    O O1 0.74055(11) 0.52819(14) 0.32665(9) 0.0379(3) Uani d . 1 1 . .
    O O2 0.34467(11) 0.69372(12) 0.42578(8) 0.0324(3) Uani d . 1 1 . .
    N N1 0.40195(12) 0.49117(14) 0.14020(10) 0.0271(3) Uani d . 1 1 . .
    N N2 0.39020(11) 0.82891(14) 0.55617(10) 0.0249(3) Uani d . 1 1 . .
    C C1 0.40917(13) 0.56639(17) 0.06701(12) 0.0252(3) Uani d . 1 1 . .
    C C2 0.32879(14) 0.55356(17) -0.01880(12) 0.0284(4) Uani d . 1 1 . .
    H H2 0.2728 0.4945 -0.0237 0.034 Uiso calc R 1 1 . .
    C C3 0.33138(15) 0.62559(19) -0.09439(12) 0.0319(4) Uani d . 1 1 . .
    H H3 0.2776 0.6155 -0.1519 0.038 Uiso calc R 1 1 . .
    C C4 0.41310(15) 0.7150(2) -0.08803(13) 0.0338(4) Uani d . 1 1 . .
    H H4 0.4130 0.7664 -0.1406 0.041 Uiso calc R 1 1 . .
    C C5 0.49274(15) 0.72798(18) -0.00624(13) 0.0302(4) Uani d . 1 1 . .
    H H5 0.5479 0.7878 -0.0026 0.036 Uiso calc R 1 1 . .
    C C6 0.49323(13) 0.65264(16) 0.07298(12) 0.0247(3) Uani d . 1 1 . .
    C C7 0.57710(13) 0.65747(16) 0.15858(12) 0.0256(4) Uani d . 1 1 . .
    C C8 0.56830(13) 0.58072(16) 0.23097(11) 0.0250(3) Uani d . 1 1 . .
    C C9 0.47856(14) 0.49875(17) 0.21924(12) 0.0271(4) Uani d . 1 1 . .
    C C10 0.67212(14) 0.74029(19) 0.16571(13) 0.0323(4) Uani d . 1 1 . .
    H H10A 0.7189 0.7374 0.2299 0.048 Uiso calc R 1 1 . .
    H H10B 0.6491 0.8283 0.1496 0.048 Uiso calc R 1 1 . .
    H H10C 0.7104 0.7092 0.1223 0.048 Uiso calc R 1 1 . .
    C C11 0.46915(18) 0.4122(2) 0.29718(14) 0.0394(5) Uani d . 1 1 . .
    H H11A 0.4195 0.3430 0.2712 0.059 Uiso calc R 1 1 . .
    H H11B 0.4431 0.4610 0.3423 0.059 Uiso calc R 1 1 . .
    H H11C 0.5388 0.3762 0.3288 0.059 Uiso calc R 1 1 . .
    C C12 0.65569(14) 0.57938(17) 0.32225(12) 0.0269(4) Uani d . 1 1 . .
    C C13 0.63785(14) 0.64480(17) 0.40412(12) 0.0270(4) Uani d . 1 1 . .
    H H13 0.6935 0.6466 0.4609 0.032 Uiso calc R 1 1 . .
    C C14 0.54619(13) 0.70161(16) 0.40128(11) 0.0242(3) Uani d . 1 1 . .
    H H14 0.4909 0.6960 0.3444 0.029 Uiso calc R 1 1 . .
    C C15 0.52396(13) 0.77189(16) 0.47882(11) 0.0231(3) Uani d . 1 1 . .
    C C16 0.41937(13) 0.76998(16) 0.49044(11) 0.0247(3) Uani d . 1 1 . .
    C C17 0.46563(13) 0.90084(16) 0.61874(11) 0.0237(3) Uani d . 1 1 . .
    C C18 0.43667(14) 0.96369(17) 0.69184(12) 0.0278(4) Uani d . 1 1 . .
    H H18 0.3674 0.9532 0.6983 0.033 Uiso calc R 1 1 . .
    C C19 0.50854(15) 1.04000(17) 0.75364(12) 0.0293(4) Uani d . 1 1 . .
    H H19 0.4891 1.0819 0.8029 0.035 Uiso calc R 1 1 . .
    C C20 0.61116(14) 1.05587(17) 0.74370(12) 0.0282(4) Uani d . 1 1 . .
    C C21 0.64352(14) 0.99357(16) 0.67556(12) 0.0259(3) Uani d . 1 1 . .
    H H21 0.7135 1.0042 0.6707 0.031 Uiso calc R 1 1 . .
    C C22 0.57067(13) 0.91316(15) 0.61268(11) 0.0226(3) Uani d . 1 1 . .
    C C23 0.59830(13) 0.84460(15) 0.54060(11) 0.0235(3) Uani d . 1 1 . .
    H H23 0.6684 0.8492 0.5352 0.028 Uiso calc R 1 1 . .
    C C24 0.24358(17) 0.6907(2) 0.43289(16) 0.0437(5) Uani d . 1 1 . .
    H H24A 0.2003 0.6347 0.3843 0.066 Uiso calc R 1 1 . .
    H H24B 0.2138 0.7770 0.4247 0.066 Uiso calc R 1 1 . .
    H H24C 0.2440 0.6583 0.4947 0.066 Uiso calc R 1 1 . .
loop_
    _atom_site_aniso_label
    _atom_site_aniso_U_11
    _atom_site_aniso_U_22
    _atom_site_aniso_U_33
    _atom_site_aniso_U_12
    _atom_site_aniso_U_13
    _atom_site_aniso_U_23
    Cl1 0.0375(3) 0.0398(3) 0.0358(3) -0.00176(19) 0.00367(19) -0.01474(18)
    O1 0.0302(7) 0.0444(8) 0.0365(7) 0.0107(6) 0.0051(5) -0.0085(6)
    O2 0.0458(8) 0.0284(6) 0.0201(6) 0.0077(6) 0.0046(5) -0.0081(5)
    N1 0.0278(7) 0.0249(7) 0.0285(7) -0.0001(6) 0.0077(6) -0.0012(6)
    N2 0.0247(7) 0.0242(7) 0.0260(7) 0.0009(5) 0.0076(6) 0.0004(5)
    C1 0.0258(8) 0.0247(8) 0.0267(8) 0.0034(6) 0.0101(6) -0.0030(6)
    C2 0.0261(8) 0.0287(9) 0.0300(8) 0.0027(7) 0.0075(7) -0.0039(7)
    C3 0.0277(9) 0.0392(10) 0.0263(8) 0.0069(8) 0.0037(7) -0.0012(7)
    C4 0.0333(9) 0.0398(10) 0.0297(9) 0.0066(8) 0.0110(7) 0.0076(8)
    C5 0.0288(9) 0.0330(9) 0.0315(9) 0.0008(7) 0.0127(7) 0.0033(7)
    C6 0.0262(8) 0.0242(8) 0.0256(8) 0.0043(6) 0.0102(7) -0.0016(6)
    C7 0.0258(8) 0.0258(8) 0.0269(8) 0.0028(7) 0.0104(7) -0.0041(6)
    C8 0.0268(8) 0.0244(8) 0.0239(8) 0.0045(7) 0.0070(6) -0.0046(6)
    C9 0.0297(9) 0.0240(8) 0.0272(8) 0.0016(7) 0.0074(7) -0.0012(6)
    C10 0.0298(9) 0.0374(10) 0.0311(9) -0.0024(8) 0.0109(7) -0.0028(7)
    C11 0.0462(11) 0.0334(10) 0.0354(10) -0.0083(9) 0.0065(8) 0.0062(8)
    C12 0.0267(8) 0.0255(8) 0.0277(8) 0.0029(7) 0.0064(7) -0.0019(7)
    C13 0.0291(8) 0.0275(9) 0.0222(8) 0.0022(7) 0.0036(6) -0.0009(6)
    C14 0.0275(8) 0.0240(8) 0.0209(7) 0.0005(6) 0.0066(6) 0.0008(6)
    C15 0.0263(8) 0.0221(8) 0.0206(7) 0.0032(6) 0.0061(6) 0.0033(6)
    C16 0.0252(8) 0.0226(8) 0.0248(8) 0.0004(6) 0.0048(6) 0.0014(6)
    C17 0.0253(8) 0.0222(8) 0.0235(7) 0.0033(6) 0.0067(6) 0.0035(6)
    C18 0.0283(8) 0.0278(8) 0.0288(8) 0.0044(7) 0.0107(7) 0.0007(7)
    C19 0.0332(9) 0.0292(9) 0.0263(8) 0.0061(7) 0.0097(7) -0.0025(7)
    C20 0.0315(9) 0.0253(8) 0.0248(8) 0.0030(7) 0.0030(7) -0.0017(6)
    C21 0.0254(8) 0.0250(8) 0.0261(8) 0.0024(7) 0.0054(6) 0.0015(6)
    C22 0.0252(8) 0.0207(7) 0.0214(7) 0.0038(6) 0.0055(6) 0.0035(6)
    C23 0.0247(8) 0.0226(8) 0.0236(8) 0.0024(6) 0.0074(6) 0.0026(6)
    C24 0.0387(11) 0.0444(12) 0.0467(12) -0.0044(9) 0.0101(9) -0.0109(10)
_geom_special_details
;
All s.u.'s (except the s.u. in the dihedral angle between two l.s. planes) are
estimated using the full covariance matrix. The cell s.u.'s are taken into
account individually in the estimation of s.u.'s in distances, angles and
torsion angles; correlations between s.u.'s in cell parameters are only used
when they are defined by crystal symmetry. An approximate (isotropic)
treatment of cell s.u.'s is used for estimating s.u.'s involving l.s. planes.
;
loop_
    _geom_bond_atom_site_label_1
    _geom_bond_atom_site_label_2
    _geom_bond_site_symmetry_2
    _geom_bond_distance
    _geom_bond_publ_flag
    Cl1 C20 . 1.7417(18) ?
    O1 C12 . 1.224(2) ?
    O2 C24 . 1.364(3) ?
    O2 C16 . 1.414(2) ?
    N1 C9 . 1.318(2) ?
    N1 C1 . 1.369(2) ?
    N2 C16 . 1.303(2) ?
    N2 C17 . 1.379(2) ?
    C1 C6 . 1.412(2) ?
    C1 C2 . 1.416(2) ?
    C2 C3 . 1.363(3) ?
    C2 H2 . 0.9500 ?
    C3 C4 . 1.409(3) ?
    C3 H3 . 0.9500 ?
    C4 C5 . 1.371(3) ?
    C4 H4 . 0.9500 ?
    C5 C6 . 1.417(2) ?
    C5 H5 . 0.9500 ?
    C6 C7 . 1.432(2) ?
    C7 C8 . 1.375(2) ?
    C7 C10 . 1.502(2) ?
    C8 C9 . 1.431(2) ?
    C8 C12 . 1.513(2) ?
    C9 C11 . 1.505(2) ?
    C10 H10A . 0.9800 ?
    C10 H10B . 0.9800 ?
    C10 H10C . 0.9800 ?
    C11 H11A . 0.9800 ?
    C11 H11B . 0.9800 ?
    C11 H11C . 0.9800 ?
    C12 C13 . 1.473(2) ?
    C13 C14 . 1.335(2) ?
    C13 H13 . 0.9500 ?
    C14 C15 . 1.466(2) ?
    C14 H14 . 0.9500 ?
    C15 C23 . 1.370(2) ?
    C15 C16 . 1.435(2) ?
    C17 C18 . 1.413(2) ?
    C17 C22 . 1.416(2) ?
    C18 C19 . 1.375(3) ?
    C18 H18 . 0.9500 ?
    C19 C20 . 1.409(3) ?
    C19 H19 . 0.9500 ?
    C20 C21 . 1.371(2) ?
    C21 C22 . 1.414(2) ?
    C21 H21 . 0.9500 ?
    C22 C23 . 1.421(2) ?
    C23 H23 . 0.9500 ?
    C24 H24A . 0.9800 ?
    C24 H24B . 0.9800 ?
    C24 H24C . 0.9800 ?
loop_
    _geom_angle_atom_site_label_1
    _geom_angle_atom_site_label_2
    _geom_angle_atom_site_label_3
    _geom_angle_site_symmetry_1
    _geom_angle_site_symmetry_3
    _geom_angle
    _geom_angle_publ_flag
    C24 O2 C16 . . 117.82(14) ?
    C9 N1 C1 . . 117.89(15) ?
    C16 N2 C17 . . 117.27(15) ?
    N1 C1 C6 . . 123.19(15) ?
    N1 C1 C2 . . 117.43(16) ?
    C6 C1 C2 . . 119.37(16) ?
    C3 C2 C1 . . 120.35(17) ?
    C3 C2 H2 . . 119.8 ?
    C1 C2 H2 . . 119.8 ?
    C2 C3 C4 . . 120.59(17) ?
    C2 C3 H3 . . 119.7 ?
    C4 C3 H3 . . 119.7 ?
    C5 C4 C3 . . 120.26(17) ?
    C5 C4 H4 . . 119.9 ?
    C3 C4 H4 . . 119.9 ?
    C4 C5 C6 . . 120.40(17) ?
    C4 C5 H5 . . 119.8 ?
    C6 C5 H5 . . 119.8 ?
    C1 C6 C5 . . 118.99(16) ?
    C1 C6 C7 . . 118.19(15) ?
    C5 C6 C7 . . 122.80(16) ?
    C8 C7 C6 . . 117.51(16) ?
    C8 C7 C10 . . 122.36(16) ?
    C6 C7 C10 . . 120.09(15) ?
    C7 C8 C9 . . 120.31(15) ?
    C7 C8 C12 . . 119.88(16) ?
    C9 C8 C12 . . 119.78(15) ?
    N1 C9 C8 . . 122.86(16) ?
    N1 C9 C11 . . 116.28(16) ?
    C8 C9 C11 . . 120.83(16) ?
    C7 C10 H10A . . 109.5 ?
    C7 C10 H10B . . 109.5 ?
    H10A C10 H10B . . 109.5 ?
    C7 C10 H10C . . 109.5 ?
    H10A C10 H10C . . 109.5 ?
    H10B C10 H10C . . 109.5 ?
    C9 C11 H11A . . 109.5 ?
    C9 C11 H11B . . 109.5 ?
    H11A C11 H11B . . 109.5 ?
    C9 C11 H11C . . 109.5 ?
    H11A C11 H11C . . 109.5 ?
    H11B C11 H11C . . 109.5 ?
    O1 C12 C13 . . 121.03(16) ?
    O1 C12 C8 . . 120.25(15) ?
    C13 C12 C8 . . 118.69(14) ?
    C14 C13 C12 . . 122.30(16) ?
    C14 C13 H13 . . 118.8 ?
    C12 C13 H13 . . 118.8 ?
    C13 C14 C15 . . 125.30(15) ?
    C13 C14 H14 . . 117.3 ?
    C15 C14 H14 . . 117.3 ?
    C23 C15 C16 . . 117.06(15) ?
    C23 C15 C14 . . 123.01(15) ?
    C16 C15 C14 . . 119.90(15) ?
    N2 C16 O2 . . 118.93(15) ?
    N2 C16 C15 . . 125.40(15) ?
    O2 C16 C15 . . 115.64(14) ?
    N2 C17 C18 . . 118.43(15) ?
    N2 C17 C22 . . 122.48(15) ?
    C18 C17 C22 . . 119.09(16) ?
    C19 C18 C17 . . 120.17(16) ?
    C19 C18 H18 . . 119.9 ?
    C17 C18 H18 . . 119.9 ?
    C18 C19 C20 . . 119.84(16) ?
    C18 C19 H19 . . 120.1 ?
    C20 C19 H19 . . 120.1 ?
    C21 C20 C19 . . 121.85(16) ?
    C21 C20 Cl1 . . 120.09(14) ?
    C19 C20 Cl1 . . 118.05(13) ?
    C20 C21 C22 . . 118.66(16) ?
    C20 C21 H21 . . 120.7 ?
    C22 C21 H21 . . 120.7 ?
    C21 C22 C17 . . 120.28(15) ?
    C21 C22 C23 . . 122.08(15) ?
    C17 C22 C23 . . 117.62(15) ?
    C15 C23 C22 . . 120.13(15) ?
    C15 C23 H23 . . 119.9 ?
    C22 C23 H23 . . 119.9 ?
    O2 C24 H24A . . 109.5 ?
    O2 C24 H24B . . 109.5 ?
    H24A C24 H24B . . 109.5 ?
    O2 C24 H24C . . 109.5 ?
    H24A C24 H24C . . 109.5 ?
    H24B C24 H24C . . 109.5 ?
loop_
    _geom_torsion_atom_site_label_1
    _geom_torsion_atom_site_label_2
    _geom_torsion_atom_site_label_3
    _geom_torsion_atom_site_label_4
    _geom_torsion_site_symmetry_1
    _geom_torsion_site_symmetry_2
    _geom_torsion_site_symmetry_3
    _geom_torsion_site_symmetry_4
    _geom_torsion
    _geom_torsion_publ_flag
    C9 N1 C1 C6 . . . . -1.2(2) ?
    C9 N1 C1 C2 . . . . 177.38(15) ?
    N1 C1 C2 C3 . . . . -179.95(16) ?
    C6 C1 C2 C3 . . . . -1.3(2) ?
    C1 C2 C3 C4 . . . . -0.9(3) ?
    C2 C3 C4 C5 . . . . 1.8(3) ?
    C3 C4 C5 C6 . . . . -0.6(3) ?
    N1 C1 C6 C5 . . . . -178.96(16) ?
    C2 C1 C6 C5 . . . . 2.5(2) ?
    N1 C1 C6 C7 . . . . 2.7(2) ?
    C2 C1 C6 C7 . . . . -175.86(15) ?
    C4 C5 C6 C1 . . . . -1.5(3) ?
    C4 C5 C6 C7 . . . . 176.70(17) ?
    C1 C6 C7 C8 . . . . -2.4(2) ?
    C5 C6 C7 C8 . . . . 179.40(16) ?
    C1 C6 C7 C10 . . . . 175.34(15) ?
    C5 C6 C7 C10 . . . . -2.9(2) ?
    C6 C7 C8 C9 . . . . 0.7(2) ?
    C10 C7 C8 C9 . . . . -176.92(16) ?
    C6 C7 C8 C12 . . . . 178.51(14) ?
    C10 C7 C8 C12 . . . . 0.9(2) ?
    C1 N1 C9 C8 . . . . -0.6(2) ?
    C1 N1 C9 C11 . . . . -178.50(16) ?
    C7 C8 C9 N1 . . . . 0.8(3) ?
    C12 C8 C9 N1 . . . . -176.98(15) ?
    C7 C8 C9 C11 . . . . 178.64(17) ?
    C12 C8 C9 C11 . . . . 0.8(2) ?
    C7 C8 C12 O1 . . . . -72.2(2) ?
    C9 C8 C12 O1 . . . . 105.6(2) ?
    C7 C8 C12 C13 . . . . 105.55(19) ?
    C9 C8 C12 C13 . . . . -76.6(2) ?
    O1 C12 C13 C14 . . . . 179.89(18) ?
    C8 C12 C13 C14 . . . . 2.2(3) ?
    C12 C13 C14 C15 . . . . -177.90(16) ?
    C13 C14 C15 C23 . . . . 35.7(3) ?
    C13 C14 C15 C16 . . . . -146.59(18) ?
    C17 N2 C16 O2 . . . . 179.06(14) ?
    C17 N2 C16 C15 . . . . 1.2(2) ?
    C24 O2 C16 N2 . . . . 3.1(2) ?
    C24 O2 C16 C15 . . . . -178.80(16) ?
    C23 C15 C16 N2 . . . . -1.9(2) ?
    C14 C15 C16 N2 . . . . -179.71(16) ?
    C23 C15 C16 O2 . . . . -179.79(14) ?
    C14 C15 C16 O2 . . . . 2.4(2) ?
    C16 N2 C17 C18 . . . . -178.75(15) ?
    C16 N2 C17 C22 . . . . 0.8(2) ?
    N2 C17 C18 C19 . . . . -177.67(16) ?
    C22 C17 C18 C19 . . . . 2.7(2) ?
    C17 C18 C19 C20 . . . . 0.3(3) ?
    C18 C19 C20 C21 . . . . -2.3(3) ?
    C18 C19 C20 Cl1 . . . . 176.79(14) ?
    C19 C20 C21 C22 . . . . 1.2(3) ?
    Cl1 C20 C21 C22 . . . . -177.88(12) ?
    C20 C21 C22 C17 . . . . 1.9(2) ?
    C20 C21 C22 C23 . . . . -179.54(15) ?
    N2 C17 C22 C21 . . . . 176.60(15) ?
    C18 C17 C22 C21 . . . . -3.8(2) ?
    N2 C17 C22 C23 . . . . -2.0(2) ?
    C18 C17 C22 C23 . . . . 177.52(15) ?
    C16 C15 C23 C22 . . . . 0.5(2) ?
    C14 C15 C23 C22 . . . . 178.25(15) ?
    C21 C22 C23 C15 . . . . -177.31(15) ?
    C17 C22 C23 C15 . . . . 1.3(2) ?
loop_
    _geom_hbond_atom_site_label_D
    _geom_hbond_atom_site_label_H
    _geom_hbond_atom_site_label_A
    _geom_hbond_site_symmetry_A
    _geom_hbond_distance_DH
    _geom_hbond_distance_HA
    _geom_hbond_distance_DA
    _geom_hbond_angle_DHA
    C10 H10B O1 2_655 0.98 2.52 3.221(2) 129
_iucr_refine_instructions_details
;
TITL P21/n
CELL  1.54184  13.1605  10.4876  14.8786   90.000  106.354   90.000
ZERR     4.00   0.0003   0.0002   0.0003    0.000    0.002    0.000
LATT   1
SYMM  1/2 - X, 1/2 + Y, 1/2 - Z
SFAC  C    H    N    O    CL
UNIT  96   76   8    8    4
MERG   2
FMAP   2
SIZE     0.25   0.30   0.35
ACTA
BOND   $H
CONF
L.S.   24
TEMP  -173.00
WGHT    0.067500    0.842200
FVAR       6.04485
CL1   5    0.697003    1.159838    0.820073    11.00000    0.03746    0.03979 =
         0.03577   -0.01474    0.00367   -0.00176
O1    4    0.740553    0.528186    0.326649    11.00000    0.03016    0.04441 =
         0.03650   -0.00850    0.00505    0.01069
O2    4    0.344669    0.693720    0.425780    11.00000    0.04585    0.02845 =
         0.02009   -0.00813    0.00463    0.00774
N1    3    0.401950    0.491167    0.140203    11.00000    0.02784    0.02490 =
         0.02847   -0.00124    0.00771   -0.00005
N2    3    0.390202    0.828911    0.556172    11.00000    0.02467    0.02422 =
         0.02603    0.00038    0.00755    0.00091
C1    1    0.409167    0.566386    0.067012    11.00000    0.02575    0.02471 =
         0.02672   -0.00302    0.01009    0.00339
C2    1    0.328793    0.553561   -0.018797    11.00000    0.02614    0.02874 =
         0.02999   -0.00385    0.00755    0.00272
AFIX  43
H2    2    0.272790    0.494458   -0.023692    11.00000   -1.20000
AFIX   0
C3    1    0.331384    0.625588   -0.094391    11.00000    0.02770    0.03919 =
         0.02626   -0.00116    0.00368    0.00688
AFIX  43
H3    2    0.277632    0.615451   -0.151874    11.00000   -1.20000
AFIX   0
C4    1    0.413096    0.714965   -0.088031    11.00000    0.03331    0.03979 =
         0.02969    0.00760    0.01098    0.00663
AFIX  43
H4    2    0.412988    0.766389   -0.140622    11.00000   -1.20000
AFIX   0
C5    1    0.492735    0.727975   -0.006239    11.00000    0.02884    0.03295 =
         0.03154    0.00325    0.01275    0.00082
AFIX  43
H5    2    0.547916    0.787839   -0.002637    11.00000   -1.20000
AFIX   0
C6    1    0.493230    0.652640    0.072979    11.00000    0.02619    0.02416 =
         0.02560   -0.00156    0.01020    0.00425
C7    1    0.577104    0.657467    0.158577    11.00000    0.02584    0.02580 =
         0.02690   -0.00410    0.01038    0.00280
C8    1    0.568300    0.580724    0.230972    11.00000    0.02678    0.02437 =
         0.02385   -0.00460    0.00696    0.00449
C9    1    0.478559    0.498746    0.219243    11.00000    0.02969    0.02402 =
         0.02722   -0.00118    0.00741    0.00159
C10   1    0.672120    0.740288    0.165714    11.00000    0.02982    0.03737 =
         0.03113   -0.00279    0.01092   -0.00243
AFIX 137
H7A   2    0.718892    0.737433    0.229884    11.00000   -1.50000
H7B   2    0.649077    0.828295    0.149600    11.00000   -1.50000
H7C   2    0.710406    0.709191    0.122315    11.00000   -1.50000
AFIX   0
C11   1    0.469146    0.412204    0.297176    11.00000    0.04621    0.03338 =
         0.03543    0.00622    0.00649   -0.00831
AFIX 137
H11A  2    0.419480    0.343037    0.271226    11.00000   -1.50000
H11B  2    0.443070    0.461034    0.342295    11.00000   -1.50000
H11C  2    0.538758    0.376184    0.328761    11.00000   -1.50000
AFIX   0
C12   1    0.655694    0.579375    0.322251    11.00000    0.02674    0.02550 =
         0.02771   -0.00194    0.00635    0.00292
C13   1    0.637850    0.644804    0.404121    11.00000    0.02912    0.02753 =
         0.02219   -0.00089    0.00365    0.00225
AFIX  43
H13   2    0.693505    0.646644    0.460923    11.00000   -1.20000
AFIX   0
C14   1    0.546187    0.701607    0.401277    11.00000    0.02751    0.02403 =
         0.02089    0.00082    0.00658    0.00045
AFIX  43
H14   2    0.490885    0.696031    0.344395    11.00000   -1.20000
AFIX   0
C15   1    0.523964    0.771889    0.478822    11.00000    0.02630    0.02207 =
         0.02062    0.00333    0.00608    0.00323
C16   1    0.419374    0.769982    0.490441    11.00000    0.02521    0.02256 =
         0.02478    0.00139    0.00475    0.00041
C17   1    0.465629    0.900845    0.618739    11.00000    0.02528    0.02221 =
         0.02352    0.00350    0.00670    0.00329
C18   1    0.436675    0.963687    0.691838    11.00000    0.02832    0.02779 =
         0.02877    0.00074    0.01068    0.00444
AFIX  43
H18   2    0.367381    0.953195    0.698313    11.00000   -1.20000
AFIX   0
C19   1    0.508543    1.040004    0.753643    11.00000    0.03324    0.02922 =
         0.02627   -0.00246    0.00966    0.00607
AFIX  43
H19   2    0.489062    1.081928    0.802923    11.00000   -1.20000
AFIX   0
C20   1    0.611158    1.055874    0.743701    11.00000    0.03154    0.02532 =
         0.02482   -0.00166    0.00303    0.00299
C21   1    0.643515    0.993571    0.675555    11.00000    0.02538    0.02502 =
         0.02610    0.00146    0.00538    0.00235
AFIX  43
H21   2    0.713450    1.004192    0.670666    11.00000   -1.20000
AFIX   0
C22   1    0.570671    0.913164    0.612679    11.00000    0.02524    0.02071 =
         0.02136    0.00346    0.00554    0.00381
C23   1    0.598295    0.844599    0.540600    11.00000    0.02473    0.02261 =
         0.02364    0.00261    0.00744    0.00245
AFIX  43
H23   2    0.668446    0.849184    0.535236    11.00000   -1.20000
AFIX   0
C24   1    0.243580    0.690722    0.432886    11.00000    0.03872    0.04438 =
         0.04674   -0.01089    0.01005   -0.00443
AFIX  33
H24A  2    0.200305    0.634731    0.384271    11.00000   -1.50000
H24B  2    0.213843    0.777027    0.424746    11.00000   -1.50000
H24C  2    0.243980    0.658254    0.494748    11.00000   -1.50000
HKLF    4
REM  P21/n
REM R1 =  0.0443 for   3580 Fo > 4sig(Fo)  and  0.0492 for all   4053 data
REM    264 parameters refined using      0 restraints
END
WGHT      0.0669      0.8585
REM Highest difference peak  0.605,  deepest hole -0.492,  1-sigma level  0.053
Q1    1   0.3046  0.6819  0.4222  11.00000  0.05    0.61
Q2    1   0.3607  0.7208  0.4355  11.00000  0.05    0.49
Q3    1   0.3528  0.6933  0.4037  11.00000  0.05    0.49
Q4    1   0.3760  0.6657  0.4393  11.00000  0.05    0.46
Q5    1   0.3724  0.6911  0.4540  11.00000  0.05    0.45
Q6    1   0.6360  0.9994  0.7218  11.00000  0.05    0.21
Q7    1   0.5799  0.8720  0.5729  11.00000  0.05    0.20
Q8    1   0.6547  1.2579  0.7679  11.00000  0.05    0.20
Q9    1   0.5647  1.0379  0.7515  11.00000  0.05    0.18
Q10   1   0.5310  0.7335  0.4471  11.00000  0.05    0.18
Q11   1   0.6403  0.6204  0.3640  11.00000  0.05    0.17
Q12   1   0.5364  0.5223  0.2232  11.00000  0.05    0.17
Q13   1   0.4997  0.7573  0.4946  11.00000  0.05    0.17
Q14   1   0.5572  0.9751  0.0156  11.00000  0.05    0.16
Q15   1   0.5248  0.9132  0.6119  11.00000  0.05    0.16
Q16   1   0.4838  0.9669  0.7344  11.00000  0.05    0.15
Q17   1   0.7820  1.1493  0.8231  11.00000  0.05    0.15
Q18   1   0.2981  0.4712 -0.0163  11.00000  0.05    0.15
Q19   1   0.5599  0.7895  0.5159  11.00000  0.05    0.15
Q20   1   0.4857  0.4317  0.2505  11.00000  0.05    0.15
;
