# Supplementary material for: (2E)-3-(6-Chloro-2-meth­oxy­quinolin-3-yl)-1-(2,4-di­methyl­quinolin-3-yl)prop-2-en-1-one
Source: Acta Crystallogr Sect E Struct Rep Online. 2013 Jul 20;69(Pt 8):o1274. doi: 10.1107/S1600536813019399 (PMC3793769; doi:10.1107/S1600536813019399)
Supplement: Supplementary file 2 [file e-69-o1274-Isup2.hkl]

#
# h,k,l, Fc-squared, Fo-squared, sigma(Fo-squared) and status flag
#
data_I
_shelx_title ' P21/n'
_shelx_refln_list_code          4
_shelx_F_calc_maximum      174.17
_exptl_crystal_F_000       840.00
_reflns_d_resolution_high  0.7926
 
loop_
 _symmetry_equiv_pos_as_xyz
 'x, y, z'
 '-x+1/2, y+1/2, -z+1/2'
 '-x, -y, -z'
 'x-1/2, -y-1/2, z-1/2'
 
_cell_length_a    13.1605
_cell_length_b    10.4876
_cell_length_c    14.8786
_cell_angle_alpha  90.000
_cell_angle_beta  106.354
_cell_angle_gamma  90.000
 
_shelx_F_squared_multiplier     1.000
 
loop_
 _refln_index_h
 _refln_index_k
 _refln_index_l
 _refln_F_squared_calc
 _refln_F_squared_meas
 _refln_F_squared_sigma
 _refln_observed_status
   2   0   0     9076.24     8781.04     44.70 o
   4   0   0      141.67      195.08     10.36 o
   6   0   0       17.17       35.05      3.91 o
   8   0   0      125.75      125.30      7.54 o
  10   0   0      290.54      292.31     13.48 o
  12   0   0      968.58     1020.25     37.42 o
  14   0   0        2.82       13.76      4.73 o
   1   1   0     1394.81     1243.37      7.66 o
   2   1   0     1147.78     1359.10      8.63 o
   3   1   0       22.79       48.28      2.03 o
   4   1   0     1744.25     1927.76     14.93 o
   5   1   0        8.57       13.58      1.63 o
   6   1   0       26.35       44.32      2.70 o
   7   1   0      119.31      156.53      6.94 o
   8   1   0      370.21      312.10     12.24 o
   9   1   0      168.01      158.61      7.58 o
  10   1   0       50.39       60.72      4.00 o
  11   1   0       30.69       34.61      5.39 o
  12   1   0      483.51      555.22     19.54 o
  13   1   0      382.50      400.91     15.98 o
  14   1   0       11.63       30.36      4.35 o
  15   1   0      292.77      266.63      9.65 o
   0   2   0       69.46       35.77      1.49 o
   1   2   0     2625.64     2462.13     19.25 o
   2   2   0      281.36      215.54      4.79 o
   3   2   0      767.19      638.68     11.46 o
   4   2   0       22.57       10.04      1.41 o
   5   2   0      584.10      662.08     14.43 o
   6   2   0      502.17      526.71     13.63 o
   7   2   0      298.02      263.75      8.95 o
   8   2   0      318.95      356.42     10.94 o
   9   2   0       43.45       44.36      5.89 o
  10   2   0      256.96      255.95      8.86 o
  11   2   0      502.83      506.00     14.81 o
  12   2   0        0.93        5.83      3.20 o
  13   2   0      409.63      426.73     17.04 o
  14   2   0        0.04        3.46      2.15 o
  15   2   0       51.27       51.70      3.92 o
   1   3   0      476.73      566.77     10.77 o
   2   3   0       75.88       96.18      3.92 o
   3   3   0     1122.71      943.80     31.10 o
   4   3   0     1103.54     1011.79     30.44 o
   5   3   0       78.28       56.75      7.34 o
   6   3   0      460.24      474.94     22.15 o
   7   3   0     2735.81     2853.15     40.74 o
   8   3   0      233.65      237.36     12.53 o
   9   3   0      848.91      826.08     18.52 o
  10   3   0      123.12      113.56      5.40 o
  11   3   0      205.26      237.61     10.08 o
  12   3   0      492.61      522.80     16.51 o
  13   3   0      777.01      758.12     19.39 o
  14   3   0        7.45        5.90      2.74 o
  15   3   0      171.80      191.13      8.84 o
   0   4   0      261.56      219.82      5.39 o
   1   4   0       28.37       41.22      3.41 o
   2   4   0      570.30      555.77     21.18 o
   3   4   0       85.28       91.92      4.70 o
   4   4   0      357.29      366.81     17.79 o
   5   4   0      478.68      365.35     18.14 o
   6   4   0      144.31      117.89     11.35 o
   7   4   0      113.59       86.57      7.67 o
   8   4   0      654.91      621.08     20.42 o
   9   4   0     2269.72     2377.84     26.85 o
  10   4   0       57.74       57.22      4.84 o
  11   4   0      108.70       99.63      6.30 o
  12   4   0      189.85      181.01      8.13 o
  13   4   0      169.84      140.49     10.14 o
  14   4   0        1.27        0.75      1.51 o
  15   4   0       39.10       42.63      3.94 o
   2   5   0       30.56       33.62      2.99 o
   3   5   0      812.31      806.55     19.33 o
   4   5   0     3344.68     3480.49     82.92 o
   5   5   0        0.74        2.29      2.56 o
   6   5   0     1403.38     1398.54     37.35 o
   7   5   0        2.91        4.41      2.94 o
   8   5   0      203.46      204.37      9.61 o
   9   5   0       21.40       18.37      3.87 o
  10   5   0       53.69       54.52      9.29 o
  11   5   0        0.71       -0.62      3.70 o
  12   5   0       56.04       85.49     10.85 o
  14   5   0       89.12      110.91      5.01 o
   1   6   0        0.35        3.92      2.39 o
   2   6   0     2078.67     2047.01     36.84 o
   3   6   0       49.87       56.65      6.26 o
   4   6   0       33.52       39.09      5.12 o
   6   6   0        1.42        2.28      2.08 o
   7   6   0      113.37      127.94      7.42 o
   8   6   0      204.50      207.64     12.47 o
   9   6   0       11.36       10.45      5.42 o
  10   6   0      440.26      474.84     25.81 o
  11   6   0       22.70       13.95      5.28 o
  12   6   0      117.10      130.66      6.09 o
  13   6   0        0.12       -0.44      2.63 o
   1   7   0       15.83       18.96      4.57 o
   2   7   0      878.16      913.59     26.61 o
   3   7   0     1495.44     1571.93     34.97 o
   4   7   0      472.74      474.38     15.08 o
   5   7   0      146.15      142.32      6.23 o
   6   7   0       36.18       34.79      4.10 o
   7   7   0       53.03       38.50      4.95 o
   8   7   0       31.26       19.05      3.86 o
   9   7   0      191.89      174.54     10.02 o
  10   7   0       43.17       49.56      4.14 o
  11   7   0       10.91        6.66      1.79 o
  12   7   0       98.08      113.79      6.07 o
   0   8   0      230.28      223.29     14.87 o
   1   8   0      980.66      923.10     21.02 o
   2   8   0       24.25       23.68      4.10 o
   3   8   0       24.20       24.58      2.63 o
   4   8   0      112.11      104.23      6.03 o
   5   8   0       60.41       74.18      6.06 o
   6   8   0      193.38      200.62     10.54 o
   7   8   0       84.49       75.70      6.66 o
   8   8   0       46.44       33.23      4.50 o
   9   8   0      203.08      186.17      9.57 o
  10   8   0        6.51        6.40      2.25 o
  11   8   0       50.88       42.32      3.82 o
  12   8   0        0.85       -2.53      2.53 o
   1   9   0      161.01      159.75      8.62 o
   2   9   0        5.43        4.79      2.42 o
   3   9   0      183.74      200.08      9.68 o
   4   9   0       96.46      100.75      7.08 o
   5   9   0       74.09       85.07      6.83 o
   6   9   0      645.10      621.84     17.59 o
   7   9   0       66.13       74.13      6.11 o
   8   9   0       16.42       14.24      2.95 o
   9   9   0      367.38      353.00     11.15 o
  10   9   0       70.16       65.20      4.19 o
  11   9   0      135.04      121.89      8.11 o
   0  10   0      175.33      190.51     13.24 o
   1  10   0       17.33       10.93      2.89 o
   2  10   0      144.41      140.79      8.07 o
   3  10   0        2.96        0.88      2.01 o
   4  10   0       34.34       40.83      4.64 o
   5  10   0       88.39       91.42      6.59 o
   6  10   0       13.80       15.02      3.00 o
   7  10   0      221.66      231.75     13.41 o
   8  10   0        7.73        6.89      1.70 o
   9  10   0       14.53       10.06      3.29 o
  10  10   0      484.08      482.11     14.39 o
   1  11   0       72.35       68.36      5.18 o
   2  11   0        0.45        3.23      1.75 o
   3  11   0      163.69      182.72      8.44 o
   4  11   0      109.70      111.04     10.69 o
   5  11   0        8.39        8.37      3.61 o
   6  11   0       50.21       45.29      6.28 o
   7  11   0       24.92       28.17      4.71 o
   8  11   0      119.73      117.11      7.69 o
   1  12   0       62.20       67.30      7.58 o
   2  12   0        8.11        7.92      3.50 o
   3  12   0       47.59       57.93      6.74 o
   4  12   0       38.57       36.08      5.16 o
   5  12   0      187.52      187.19     10.21 o
   6  12   0        1.95        1.16      1.43 o
   1  13   0       67.28       70.10      3.68 o
   2  13   0       92.77       88.62      3.88 o
 -15   0   1        2.43        4.60      3.01 o
 -13   0   1        5.65        9.00      5.52 o
 -11   0   1       62.84       67.65      7.32 o
  -9   0   1      825.09      855.44     32.59 o
  -7   0   1      511.20      494.84     14.19 o
  -5   0   1     6378.71     6513.87     64.36 o
  -3   0   1        2.37        6.11      1.90 o
  -1   0   1     2032.12     2113.08     13.14 o
   1   0   1     1028.78     1036.37      8.16 o
   3   0   1      638.41      406.73      8.18 o
   5   0   1     1282.42     1056.87     16.71 o
   7   0   1       66.28       88.16      5.80 o
   9   0   1        4.43        2.38      3.18 o
  11   0   1     6642.85     7029.68     97.57 o
  13   0   1       90.66      105.70     11.95 o
  15   0   1       80.60       58.35      6.30 o
 -16   1   1        2.02        4.54      1.13 o
 -15   1   1      283.11      323.44      8.85 o
 -14   1   1       58.92       57.63      5.96 o
 -13   1   1        4.60        9.01      3.40 o
 -12   1   1        1.08        3.22      2.79 o
 -11   1   1      606.28      621.06     16.12 o
 -10   1   1       66.57       73.68      4.33 o
  -9   1   1      100.17      111.85      6.60 o
  -8   1   1      496.59      609.45     14.82 o
  -7   1   1      636.60      632.64     17.84 o
  -6   1   1      317.75      360.72      8.27 o
  -5   1   1     3043.42     3208.63     22.01 o
  -4   1   1    12574.65    11194.88     49.22 o
  -3   1   1     1227.93     1370.21     18.96 o
  -2   1   1    18592.21    16872.69     36.72 o
  -1   1   1     2764.02     2607.67      8.53 o
   0   1   1     9991.00     9141.56    176.57 o
   1   1   1     1478.48     1498.40      9.72 o
   2   1   1      101.38       95.47      3.34 o
   3   1   1     6251.14     5928.96     21.19 o
   4   1   1      580.21      498.85      7.13 o
   5   1   1     1399.37     1128.75     11.92 o
   6   1   1      207.52      192.66      5.43 o
   7   1   1      901.81      816.00     15.14 o
   8   1   1       13.18       16.41      2.59 o
   9   1   1        1.48        4.51      2.58 o
  10   1   1      651.85      675.75     14.33 o
  11   1   1       68.56       68.90      7.28 o
  12   1   1      754.21      849.35     23.91 o
  13   1   1       32.57       56.66      6.23 o
  14   1   1        2.12        2.25      2.07 o
  15   1   1       35.33       41.84      3.75 o
 -15   2   1      380.17      346.78     16.65 o
 -14   2   1      298.05      374.51     13.46 o
 -13   2   1      404.30      465.78     16.72 o
 -12   2   1      293.28      285.84     13.76 o
 -11   2   1      141.67      158.11      8.39 o
 -10   2   1      442.78      468.35     11.95 o
  -9   2   1       68.86       86.31      5.85 o
  -8   2   1      770.29      739.25     16.06 o
  -7   2   1       44.35       71.17      5.77 o
  -6   2   1     1996.20     2042.43     27.17 o
  -5   2   1      588.24      525.76     12.22 o
  -4   2   1      223.74      216.04      6.81 o
  -3   2   1     9202.84     8837.55     34.78 o
  -2   2   1     6085.23     5326.99     16.69 o
  -1   2   1      763.23      830.52      7.41 o
   0   2   1     1177.45     1233.70      9.69 o
   1   2   1      716.40      816.19     13.34 o
   2   2   1       57.90      124.10      2.70 o
   3   2   1     4109.85     3602.95     15.98 o
   4   2   1     1202.32     1312.29     14.60 o
   5   2   1     2163.10     2041.93     14.73 o
   6   2   1      708.16      742.06     13.66 o
   7   2   1        1.44        3.88      2.55 o
   8   2   1       60.29       69.22      9.36 o
   9   2   1        1.91        2.09      3.68 o
  10   2   1     1757.45     1859.92     23.80 o
  11   2   1      362.86      368.86     12.63 o
  12   2   1      210.35      232.84     12.43 o
  13   2   1       13.76       15.16      3.68 o
  14   2   1        1.86        7.24      2.63 o
  15   2   1       16.59       11.94      1.57 o
 -15   3   1       50.72       42.19      6.49 o
 -14   3   1      129.82      111.49      9.09 o
 -13   3   1      196.52      205.04     10.43 o
 -12   3   1      698.49      770.72     17.79 o
 -11   3   1      226.29      223.01      9.79 o
 -10   3   1        0.86        4.84      1.67 o
  -9   3   1       53.82       49.31      6.49 o
  -8   3   1       10.62       14.79      4.13 o
  -7   3   1       32.10       40.11      7.90 o
  -6   3   1      492.37      429.02     13.12 o
  -5   3   1     2843.27     3205.18     26.43 o
  -4   3   1      137.59      254.43      5.69 o
  -3   3   1      255.81      209.87      6.15 o
  -2   3   1    12275.60    10654.59    146.89 o
  -1   3   1     4350.61     3869.89     55.51 o
   0   3   1      329.91      283.71     11.98 o
   1   3   1     6211.78     5796.74     36.83 o
   2   3   1       80.14      135.67      7.31 o
   3   3   1       72.05       76.81      3.66 o
   4   3   1       29.28       32.09      2.52 o
   5   3   1      155.90      157.04      8.36 o
   6   3   1     3524.88     3618.16     41.84 o
   7   3   1       60.20       55.01      5.79 o
   8   3   1     1090.41     1020.36     24.67 o
   9   3   1     1154.31     1177.79     16.29 o
  10   3   1     1188.72     1244.25     19.41 o
  11   3   1      739.25      784.35     22.56 o
  12   3   1        1.28        2.88      2.10 o
  13   3   1        6.31        5.88      2.40 o
  14   3   1       42.23       34.27      3.55 o
  15   3   1       18.38       18.75      3.04 o
 -15   4   1      256.56      273.68      9.45 o
 -14   4   1      204.93      130.18      8.90 o
 -13   4   1       52.02       34.58      5.34 o
 -12   4   1       38.54       36.77      5.25 o
 -11   4   1       23.25       28.58      3.65 o
 -10   4   1      146.90      144.38      9.59 o
  -9   4   1      116.37      115.91      6.22 o
  -8   4   1      402.95      383.04     16.72 o
  -7   4   1      239.29      204.57     16.51 o
  -6   4   1       12.05       21.38      5.44 o
  -5   4   1       31.91       25.58      5.28 o
  -4   4   1     1351.43     1307.88     28.29 o
  -3   4   1     2193.88     2278.66     44.24 o
  -2   4   1      214.06      156.20      3.49 o
  -1   4   1      637.28      575.07     10.55 o
   0   4   1      140.66      100.97      3.83 o
   1   4   1        2.75        4.47      0.68 o
   2   4   1     3906.32     3686.93     37.38 o
   3   4   1     1881.28     1783.48     19.37 o
   4   4   1     1598.86     1680.29     19.74 o
   5   4   1     1825.39     1987.78     29.78 o
   6   4   1      560.40      597.52     17.59 o
   7   4   1        1.35       17.24     12.12 o
   8   4   1     1952.49     1978.04     27.96 o
   9   4   1      732.90      707.51     12.69 o
  10   4   1       51.81       56.51      4.91 o
  11   4   1        0.66        1.22      1.77 o
  12   4   1       48.15       44.38      4.08 o
  13   4   1        1.23        0.58      2.48 o
  14   4   1        5.37       11.94      2.41 o
 -14   5   1        0.17        3.11      1.52 o
 -13   5   1      224.79      237.12     15.79 o
 -12   5   1       22.80       28.24      8.07 o
 -11   5   1       35.30       31.45      7.41 o
 -10   5   1     1139.63     1271.68     41.94 o
  -9   5   1      356.86      378.77     16.06 o
  -8   5   1      172.22      174.76      9.14 o
  -7   5   1      247.07      230.07     17.31 o
  -6   5   1      217.96      177.51     14.54 o
  -5   5   1        4.91        7.23      2.96 o
  -4   5   1      780.11      633.72     21.82 o
  -3   5   1      261.55      273.90      8.80 o
  -2   5   1      162.49      123.49      5.45 o
  -1   5   1       89.28       94.46      4.76 o
   2   5   1     1546.67     1616.96     30.45 o
   3   5   1        6.74        5.65      2.07 o
   4   5   1        2.69        2.15      1.18 o
   5   5   1      822.52      814.10     36.30 o
   6   5   1      418.13      426.96     15.12 o
   7   5   1      915.45      902.14     22.94 o
   8   5   1      174.17      183.70      8.91 o
   9   5   1       27.73       24.58      6.69 o
  10   5   1       97.00      109.92     12.82 o
  11   5   1       19.98       18.22      5.92 o
  12   5   1        0.04        0.39      3.23 o
  13   5   1        5.65       -0.19      2.32 o
  14   5   1       52.52       53.23      4.94 o
 -14   6   1        0.80       -1.65      1.65 o
 -13   6   1       13.50        8.47      1.61 o
 -12   6   1        0.11        0.75      1.54 o
 -11   6   1       41.42       45.48      8.29 o
 -10   6   1      769.87      789.57     33.03 o
  -9   6   1       27.37       31.27      7.32 o
  -8   6   1     1300.40     1293.37     24.06 o
  -7   6   1     1901.42     1815.02     27.76 o
  -6   6   1       32.18       23.15      5.42 o
  -5   6   1     1327.72     1351.05     28.29 o
  -4   6   1      993.91     1124.77     28.08 o
  -3   6   1     1436.36     1644.28     33.69 o
  -2   6   1      432.01      465.06     17.73 o
  -1   6   1     1264.47     1170.62     28.64 o
   0   6   1      295.25      293.12      9.81 o
   1   6   1     2049.99     2095.09     39.55 o
   2   6   1     1603.62     1605.78     40.69 o
   3   6   1      225.04      299.57     10.81 o
   4   6   1      192.11      243.09     17.24 o
   5   6   1       10.80       15.26      5.90 o
   6   6   1      124.49      114.98     18.71 o
   7   6   1      168.87      167.89     10.90 o
   8   6   1      116.13      118.45     13.03 o
   9   6   1      109.51      124.54     13.48 o
  10   6   1       24.56       18.25      6.14 o
  11   6   1       80.21       79.27      6.76 o
  12   6   1        0.28       -1.99      2.20 o
  13   6   1        7.27        8.75      1.49 o
 -13   7   1       29.02       27.70      3.51 o
 -12   7   1       12.75       15.96      2.70 o
 -11   7   1       33.37       29.25      3.95 o
 -10   7   1       43.22       40.22      5.12 o
  -9   7   1        1.86        3.75      2.49 o
  -8   7   1      125.02      141.34      9.22 o
  -7   7   1       30.50       13.65      2.87 o
  -6   7   1      124.48      144.73      7.76 o
  -5   7   1      899.45      979.10     21.79 o
  -4   7   1     1362.64     1449.68     34.54 o
  -3   7   1       42.56       32.94      5.47 o
  -2   7   1        7.84       11.56      3.85 o
  -1   7   1      295.77      286.22     15.54 o
   0   7   1       63.09       81.43      8.62 o
   1   7   1      376.19      422.60     18.10 o
   2   7   1        2.81        0.30      1.68 o
   3   7   1      106.25      113.40      7.25 o
   4   7   1      541.48      537.36     25.95 o
   5   7   1      483.38      461.47     10.97 o
   6   7   1       19.68       18.77      3.10 o
   7   7   1      107.84       96.15      5.85 o
   8   7   1      157.75      159.08      7.51 o
   9   7   1      218.73      241.86      9.00 o
  10   7   1      126.26      131.30      6.33 o
  11   7   1        0.02        1.10      1.24 o
  12   7   1        0.20       -2.56      3.17 o
 -12   8   1        0.93        1.83      2.49 o
 -11   8   1        4.26        8.05      2.45 o
 -10   8   1       14.38       13.22      2.92 o
  -9   8   1       52.89       53.46      5.55 o
  -8   8   1      904.58      930.58     32.39 o
  -7   8   1       70.77       66.04      6.31 o
  -6   8   1      690.71      739.11     20.21 o
  -5   8   1        7.69        5.98      2.33 o
  -4   8   1       72.00       67.62      4.21 o
  -3   8   1      189.77      188.90      6.71 o
  -2   8   1        0.94       -0.10      1.76 o
  -1   8   1      217.29      207.43      9.78 o
   0   8   1      309.81      330.38     10.14 o
   1   8   1        0.08        3.85      1.53 o
   2   8   1      364.29      355.32     11.03 o
   3   8   1       75.00       66.74      4.62 o
   4   8   1       49.60       46.15      4.10 o
   5   8   1       54.92       66.17      5.93 o
   6   8   1       46.52       41.07      4.94 o
   7   8   1       33.34       18.34      3.27 o
   8   8   1       29.67       35.53      4.37 o
   9   8   1        0.65        1.07      2.26 o
  10   8   1      281.99      275.55      9.67 o
  11   8   1        1.01        2.97      2.65 o
  12   8   1      130.47      140.70      8.06 o
 -11   9   1       82.57       67.31      3.73 o
 -10   9   1       69.09       60.28      4.97 o
  -9   9   1      679.94      682.19     16.34 o
  -8   9   1        0.21        0.27      2.15 o
  -7   9   1        0.04       -0.77      2.14 o
  -6   9   1       16.71       15.30      3.38 o
  -5   9   1       25.17       28.65      5.92 o
  -4   9   1      203.70      214.28     10.14 o
  -3   9   1       72.13       57.64      5.42 o
  -2   9   1      159.89      145.14      8.26 o
  -1   9   1      212.76      218.52     10.01 o
   0   9   1      229.98      242.45     10.47 o
   1   9   1      148.85      150.95      8.27 o
   2   9   1      128.14      117.86      7.42 o
   3   9   1      415.43      454.32     14.31 o
   4   9   1       95.67      113.89      6.25 o
   5   9   1      701.52      721.51     18.40 o
   6   9   1      471.65      482.02     14.79 o
   7   9   1        1.70        0.26      3.55 o
   8   9   1       55.81       78.93      9.56 o
   9   9   1        5.71        8.65      3.93 o
  10   9   1       16.90       20.93      4.33 o
  11   9   1        7.01        6.25      2.17 o
 -10  10   1      143.82      146.32      8.32 o
  -9  10   1        7.03        4.29      1.50 o
  -8  10   1       29.62       33.18      3.57 o
  -7  10   1        0.67        2.50      1.93 o
  -6  10   1      138.84      147.85      8.19 o
  -5  10   1      282.89      310.04     12.19 o
  -4  10   1       71.42       79.14      6.47 o
  -3  10   1       40.99       30.86      7.45 o
  -2  10   1      117.08      119.45      7.43 o
  -1  10   1      143.68      141.95      8.06 o
   0  10   1        8.72       10.61      4.33 o
   1  10   1      147.25      157.32     12.67 o
   2  10   1      353.80      361.19     19.01 o
   3  10   1       90.43       95.62     10.07 o
   4  10   1       75.49       77.72     10.12 o
   5  10   1      484.35      528.51     24.48 o
   6  10   1        6.50       -1.96      3.72 o
   7  10   1       45.29       49.56      7.44 o
   8  10   1        9.74       10.75      3.70 o
   9  10   1      444.37      461.37     16.36 o
  10  10   1       86.76       77.45      5.38 o
  -8  11   1        0.56        0.56      1.76 o
  -7  11   1       33.05       35.11      5.46 o
  -6  11   1       87.05       80.14      5.01 o
  -5  11   1        1.33        3.07      1.57 o
  -4  11   1       76.08       90.39      6.12 o
  -3  11   1      161.51      193.85      9.05 o
  -2  11   1       40.84       27.77      4.90 o
  -1  11   1      696.03      758.67     24.72 o
   0  11   1      171.15      193.94     12.84 o
   1  11   1       48.72       49.63      6.78 o
   2  11   1        2.29        3.23      2.66 o
   3  11   1      224.19      238.59     15.61 o
   4  11   1       28.64       28.86      5.65 o
   5  11   1       58.75       59.04      7.63 o
   6  11   1       91.13       87.44      8.35 o
   7  11   1       73.30       73.15      6.92 o
   8  11   1       36.53       38.38      4.29 o
  -6  12   1       78.69       68.65      5.51 o
  -5  12   1        0.30        1.04      1.74 o
  -4  12   1       25.09       29.05      4.58 o
  -3  12   1       31.25       30.44      3.01 o
  -2  12   1      170.08      176.94      7.10 o
  -1  12   1      116.71      144.20      8.44 o
   0  12   1       44.86       46.96      5.20 o
   1  12   1       59.52       75.43      7.93 o
   2  12   1        3.22        5.36      2.87 o
   3  12   1       16.94       16.56      3.99 o
   4  12   1        3.92        2.98      2.34 o
   5  12   1      146.30      133.70      8.44 o
   6  12   1      108.12      112.29      6.63 o
  -2  13   1      812.77      754.60     29.52 o
  -1  13   1      262.18      254.22     16.64 o
   0  13   1      430.46      416.75     16.61 o
   1  13   1        4.18        1.14      1.03 o
   2  13   1        1.76       -1.25      1.25 o
 -16   0   2       64.57       46.76      4.81 o
 -14   0   2       29.08       28.21      6.42 o
 -12   0   2        1.64        1.17      3.60 o
 -10   0   2     1159.92     1283.72     28.44 o
  -8   0   2     1231.08     1056.18     22.10 o
  -6   0   2     1773.00     1749.51     36.43 o
  -4   0   2     1179.75     1497.77     22.72 o
  -2   0   2      112.27      212.84      6.04 o
   0   0   2       72.87       54.09      2.84 o
   2   0   2      454.66      407.61     30.14 o
   4   0   2      779.39      799.01     13.47 o
   6   0   2      673.33      754.09     15.89 o
   8   0   2       12.24       10.08      2.47 o
  10   0   2     1311.40     1399.49     42.11 o
  12   0   2     1135.86     1249.97     41.04 o
  14   0   2      336.47      331.77     17.35 o
 -16   1   2       32.02       42.30      3.06 o
 -15   1   2        0.14        1.21      2.06 o
 -14   1   2      242.88      227.02     11.24 o
 -13   1   2       41.82       50.88      6.17 o
 -12   1   2      235.49      192.65     11.62 o
 -11   1   2      414.33      412.22     11.65 o
 -10   1   2      320.73      371.40      9.49 o
  -9   1   2      204.78      201.41      9.13 o
  -8   1   2      343.56      345.67     14.68 o
  -7   1   2     3827.58     3960.23     63.67 o
  -6   1   2      848.89     1018.92     19.82 o
  -5   1   2     1016.90      975.71     16.19 o
  -4   1   2     1423.22     1385.67     17.91 o
  -3   1   2     5767.62     5570.45     25.59 o
  -2   1   2     3888.78     4013.56     16.45 o
  -1   1   2        5.87        5.58      0.95 o
   0   1   2      522.26      512.00      6.33 o
   1   1   2      838.77      832.11      6.98 o
   2   1   2      200.73      247.66      4.77 o
   3   1   2      543.11      580.08      8.27 o
   4   1   2      149.88       63.43      2.72 o
   5   1   2      264.64      274.53      6.12 o
   6   1   2      444.26      399.95      8.02 o
   7   1   2      662.01      607.65     16.46 o
   8   1   2      798.32      896.49     35.23 o
   9   1   2      243.65      253.60      8.37 o
  10   1   2     2296.43     2363.93     30.72 o
  11   1   2        3.38        8.83      3.78 o
  12   1   2        4.49        7.30      5.30 o
  13   1   2        3.28        4.62      4.59 o
  14   1   2      176.89      181.88      8.94 o
  15   1   2      237.60      256.92     10.99 o
 -16   2   2       13.67        5.85      1.75 o
 -15   2   2       29.52       15.73      2.67 o
 -14   2   2      663.15      636.20     17.79 o
 -13   2   2      545.59      597.88     18.95 o
 -12   2   2      136.49      112.44      8.75 o
 -11   2   2        6.66        4.05      2.30 o
 -10   2   2      321.51      347.67     10.38 o
  -9   2   2        2.42        8.72      2.59 o
  -8   2   2      725.78      786.12     20.33 o
  -7   2   2      497.04      456.66     14.59 o
  -6   2   2      718.48      548.12     28.19 o
  -5   2   2        7.40        7.54      1.97 o
  -4   2   2     2354.63     1971.83     22.06 o
  -3   2   2    13467.49    13499.04     53.86 o
  -2   2   2    21298.59    20163.35     43.64 o
  -1   2   2     1208.35      995.70     12.39 o
   0   2   2    30333.93    27367.09     82.20 o
   1   2   2    28668.04    27234.64     59.94 o
   2   2   2     2832.38     2679.91     35.54 o
   3   2   2     3521.44     3327.04     19.70 o
   4   2   2       51.32       56.41      2.90 o
   5   2   2     1014.87      986.09     18.99 o
   6   2   2       37.43       34.98      4.18 o
   7   2   2      303.19      330.98     12.78 o
   8   2   2     2004.32     1898.31     32.15 o
   9   2   2      711.76      736.00     12.85 o
  10   2   2       74.50       85.42      6.21 o
  11   2   2       30.92       32.33      5.02 o
  12   2   2       54.01       59.10      6.43 o
  13   2   2        0.96        3.50      2.34 o
  14   2   2      141.78      133.95      7.16 o
  15   2   2       11.80       10.75      1.88 o
 -15   3   2      112.08       88.34      6.76 o
 -14   3   2      107.18      105.49      5.33 o
 -13   3   2       88.97       63.35      6.00 o
 -12   3   2       71.60       65.82      6.45 o
 -11   3   2       13.68       22.39      3.39 o
 -10   3   2       24.54       24.24      2.76 o
  -9   3   2      449.33      407.16     23.52 o
  -8   3   2       28.89       15.96      6.60 o
  -7   3   2       38.48       24.81      6.46 o
  -6   3   2      151.30      143.01      8.31 o
  -5   3   2     3356.08     3323.01     26.66 o
  -4   3   2      443.86      463.70      7.04 o
  -3   3   2      485.77      425.46     12.40 o
  -2   3   2     7346.16     6901.49     49.00 o
  -1   3   2     7803.03     7455.34     25.02 o
   0   3   2     4018.72     3989.87     26.04 o
   1   3   2    16110.37    16083.85    112.31 o
   2   3   2     7222.37     7228.52     38.95 o
   3   3   2       36.77       23.31      1.44 o
   4   3   2      213.13      216.20      8.65 o
   5   3   2     3330.93     3526.88     37.37 o
   6   3   2     2210.54     2091.21     30.94 o
   7   3   2       74.23       81.48      6.73 o
   8   3   2      941.42      983.33     23.93 o
   9   3   2      162.90      171.13      6.41 o
  10   3   2        9.89        9.48      2.41 o
  11   3   2       31.67       30.96      3.91 o
  12   3   2        7.37        4.94      2.38 o
  13   3   2      241.88      249.14     10.46 o
  14   3   2        0.64        1.09      1.23 o
 -15   4   2       14.74        9.37      2.01 o
 -14   4   2       11.99        8.36      2.77 o
 -13   4   2      249.48      254.54     15.09 o
 -12   4   2        1.83       -1.43      2.35 o
 -11   4   2       24.20       17.55      3.90 o
 -10   4   2      166.83      169.01      9.62 o
  -9   4   2       98.30       99.53      5.76 o
  -8   4   2       58.62       60.69     10.36 o
  -7   4   2      226.66      214.19     17.00 o
  -6   4   2       13.10       25.06      5.83 o
  -5   4   2       50.05       64.61      7.32 o
  -4   4   2     1053.80     1089.15     17.15 o
  -3   4   2      282.07      225.95      7.13 o
  -2   4   2      637.33      623.45      7.28 o
  -1   4   2      655.69      719.26     11.43 o
   0   4   2       29.85       38.32      2.16 o
   1   4   2       55.95       57.67      5.98 o
   2   4   2       33.67       25.89      2.62 o
   3   4   2     6243.59     6455.88     51.66 o
   4   4   2     2902.94     2986.17     37.04 o
   5   4   2       58.34       89.48      6.31 o
   6   4   2        0.35        2.69      1.86 o
   7   4   2       69.90       63.02      6.13 o
   8   4   2     1108.74     1128.35     22.26 o
   9   4   2        3.38        5.40      2.46 o
  10   4   2        0.70        0.20      2.83 o
  11   4   2      174.97      189.80      8.40 o
  12   4   2       27.19       19.79      3.77 o
  13   4   2      271.79      299.33     11.60 o
  14   4   2      166.38      180.45      9.85 o
 -15   5   2      223.73      262.36      8.85 o
 -14   5   2        9.56       11.22      1.99 o
 -13   5   2        9.91        5.83      2.91 o
 -12   5   2        3.45        4.82      2.25 o
 -11   5   2      228.15      212.05     17.26 o
 -10   5   2     1825.45     1785.15     49.09 o
  -9   5   2     1041.91      967.81     21.67 o
  -8   5   2      110.95      115.75      9.05 o
  -7   5   2        9.19       10.30      4.80 o
  -6   5   2      642.22      596.15     26.28 o
  -5   5   2       16.16       24.27      3.30 o
  -4   5   2     2337.38     2310.77     46.35 o
  -3   5   2      100.80       79.21      4.75 o
  -2   5   2     1478.42     1333.23     26.07 o
  -1   5   2      546.69      578.77     16.32 o
   0   5   2     1127.89     1057.03     17.16 o
   1   5   2        0.17       -0.36      2.08 o
   2   5   2      332.86      268.10     14.67 o
   3   5   2       44.28       85.11      4.31 o
   4   5   2      138.15      113.62      6.63 o
   5   5   2      814.01      910.73     29.48 o
   6   5   2       63.68       49.92      5.24 o
   7   5   2      120.80      124.61      6.96 o
   8   5   2      103.08       89.12      7.00 o
   9   5   2        6.84        7.54      4.01 o
  10   5   2       47.85       49.44      8.50 o
  11   5   2       32.19       40.99      7.79 o
  12   5   2        2.59        2.29      2.62 o
  13   5   2       38.23       46.14      3.42 o
  14   5   2        0.88        1.95      1.25 o
 -14   6   2        7.20        7.30      2.30 o
 -13   6   2        0.94       -0.09      1.77 o
 -12   6   2      118.07      115.96      7.76 o
 -11   6   2        0.03        0.19      3.88 o
 -10   6   2      150.94      110.65     12.56 o
  -9   6   2      233.52      268.55     19.33 o
  -8   6   2      956.08     1022.98     25.63 o
  -7   6   2        3.36        6.67      5.13 o
  -6   6   2      874.70      831.50     31.52 o
  -5   6   2      207.82      189.13      9.17 o
  -4   6   2      185.48      245.09     13.83 o
  -3   6   2       44.52       34.27      5.26 o
  -2   6   2      450.02      404.62     17.31 o
  -1   6   2      118.72      117.69      9.37 o
   0   6   2       83.80       83.44      5.30 o
   1   6   2     1541.56     1481.39     23.27 o
   2   6   2      490.71      411.15     12.20 o
   3   6   2      320.81      352.99     11.35 o
   4   6   2      783.13      784.95     29.96 o
   5   6   2       35.55       24.09      5.90 o
   6   6   2      155.72      134.92      9.42 o
   7   6   2        0.06       -0.61      2.34 o
   8   6   2       13.35       10.63      5.08 o
   9   6   2      114.10      121.43     13.17 o
  10   6   2      138.03      139.51      9.19 o
  11   6   2       15.27       13.83      2.44 o
  12   6   2      110.05      120.74      7.09 o
  13   6   2      193.99      192.11      9.11 o
 -13   7   2       36.90       27.78      3.84 o
 -12   7   2       28.06       24.40      3.64 o
 -11   7   2      160.08      139.55      8.41 o
 -10   7   2      646.17      741.20     20.18 o
  -9   7   2     1359.73     1431.87     28.76 o
  -8   7   2        8.79       10.11      3.23 o
  -7   7   2       33.09       32.64      4.62 o
  -6   7   2      171.61      199.37     10.58 o
  -5   7   2      632.63      680.05     20.64 o
  -4   7   2      327.16      371.51     18.27 o
  -3   7   2      227.26      212.86     13.70 o
  -2   7   2      170.62      155.75     11.85 o
  -1   7   2       27.09       32.72      5.64 o
   0   7   2        7.00        5.73      3.03 o
   1   7   2        5.32        9.13      5.26 o
   2   7   2       99.75      105.44      5.50 o
   3   7   2        6.63        8.50      2.80 o
   4   7   2       86.86       74.59      5.19 o
   5   7   2      146.07      121.94      5.20 o
   6   7   2      373.87      361.69     12.04 o
   7   7   2      276.89      259.89     12.34 o
   8   7   2      154.75      166.33      9.94 o
   9   7   2       89.20      100.61      8.85 o
  10   7   2      189.67      189.19      9.77 o
  11   7   2       23.11       25.37      3.85 o
  12   7   2        0.69        0.90      2.02 o
 -12   8   2       25.96       19.61      6.73 o
 -11   8   2        0.17        2.63      2.01 o
 -10   8   2        0.22        0.28      2.01 o
  -9   8   2      760.27      845.54     21.07 o
  -8   8   2        0.14        1.01      2.79 o
  -7   8   2       10.60       11.04      3.08 o
  -6   8   2        3.30        6.72      3.01 o
  -5   8   2        6.66        3.70      2.58 o
  -4   8   2       13.79        9.24      6.71 o
  -3   8   2      405.85      469.14     15.07 o
  -2   8   2      229.53      215.35     10.27 o
  -1   8   2      315.74      361.47     13.16 o
   0   8   2        9.63        8.27      1.83 o
   1   8   2      151.41      118.43      6.20 o
   2   8   2       41.47       47.89      5.13 o
   3   8   2     1348.73     1294.18     35.05 o
   4   8   2      178.67      165.03      7.80 o
   5   8   2      210.10      212.73     16.54 o
   6   8   2        7.50        4.72      4.00 o
   7   8   2       60.15       57.46      5.79 o
   8   8   2       23.44       27.72      4.09 o
   9   8   2       50.16       58.78      7.43 o
  10   8   2      112.89      135.34      6.85 o
  11   8   2        7.29       11.10      3.24 o
 -11   9   2      113.19      139.70     10.42 o
 -10   9   2        0.46        1.90      1.65 o
  -9   9   2      105.56      108.08      9.19 o
  -8   9   2       68.92       74.23      6.20 o
  -7   9   2       14.96       14.59      3.30 o
  -6   9   2      140.51      130.51      9.60 o
  -5   9   2      393.21      430.06     18.08 o
  -4   9   2       29.91       28.20      6.22 o
  -3   9   2        2.64        0.57      2.80 o
  -2   9   2      470.76      511.19     22.93 o
  -1   9   2     1042.63     1078.48     33.09 o
   0   9   2       60.94       69.14      8.69 o
   1   9   2       20.12       30.99      6.37 o
   2   9   2       68.70       78.16      9.36 o
   3   9   2        0.23       -3.83      3.83 o
   4   9   2       14.72       12.84      3.61 o
   5   9   2      329.53      322.12     20.15 o
   6   9   2      167.97      173.20     14.80 o
   7   9   2       17.78       15.41      4.95 o
   8   9   2        9.35        8.64      3.79 o
   9   9   2      105.67      110.22      9.64 o
  10   9   2        0.96       -0.82      1.92 o
 -10  10   2        3.49        4.05      1.17 o
  -9  10   2       90.18      101.31      5.37 o
  -8  10   2       70.01       69.28      5.08 o
  -7  10   2        9.19        6.91      2.39 o
  -6  10   2       61.51       59.90      5.41 o
  -5  10   2      136.98      158.18      8.92 o
  -4  10   2      172.05      166.90     17.48 o
  -3  10   2      160.12      177.34     13.37 o
  -2  10   2       17.42       26.53      6.28 o
  -1  10   2      198.30      265.06     16.57 o
   0  10   2        0.97        6.00      3.77 o
   1  10   2       58.27       67.90      8.94 o
   2  10   2      381.42      404.79     20.60 o
   3  10   2        8.50        7.31      4.93 o
   4  10   2      313.06      372.39     20.62 o
   5  10   2       32.50       41.86      7.19 o
   6  10   2        6.61       12.47      4.47 o
   7  10   2        6.41        9.19      3.87 o
   8  10   2       23.60       23.66      4.46 o
   9  10   2      158.74      149.09      8.63 o
  -8  11   2        8.45        9.85      2.03 o
  -7  11   2       75.33       84.60      4.82 o
  -6  11   2       43.48       49.32      4.16 o
  -5  11   2        2.34        2.49      1.66 o
  -4  11   2      168.39      193.92     11.59 o
  -3  11   2      193.83      218.71      9.81 o
  -2  11   2       21.99       20.69      4.87 o
  -1  11   2      378.79      427.61     19.35 o
   0  11   2     1115.68     1263.73     33.15 o
   1  11   2      152.36      159.33     12.02 o
   2  11   2        1.25        1.63      1.97 o
   3  11   2        0.26       -0.85      2.71 o
   4  11   2      140.55      139.57     11.49 o
   5  11   2       16.49       15.25      4.29 o
   6  11   2       76.98       70.49      7.30 o
   7  11   2        1.89        3.09      2.06 o
   8  11   2      133.86      101.85      5.95 o
  -6  12   2       50.26       54.10      4.73 o
  -5  12   2       20.85       20.27      2.55 o
  -4  12   2      171.50      173.95     11.60 o
  -3  12   2      239.62      258.47      8.38 o
  -2  12   2        2.15        1.19      1.44 o
  -1  12   2      346.13      365.95     10.53 o
   0  12   2      141.22      163.18      9.86 o
   1  12   2       53.77       57.90      6.93 o
   2  12   2       88.49      107.94      9.06 o
   3  12   2        0.98        3.15      1.94 o
   4  12   2      200.00      220.34     11.18 o
   5  12   2        1.26        0.73      1.45 o
  -2  13   2       60.44       51.97      4.31 o
  -1  13   2      404.44      379.52     11.78 o
   0  13   2      277.14      280.54     10.21 o
   1  13   2      124.60      122.64      6.64 o
 -15   0   3       95.49      111.38      9.91 o
 -13   0   3      595.29      658.50     29.64 o
 -11   0   3        4.34       13.44      4.25 o
  -9   0   3       30.54       45.06      9.03 o
  -7   0   3     7499.02     7490.00     83.94 o
  -5   0   3       19.73        6.60      2.15 o
  -3   0   3     7403.23     6547.58     41.49 o
  -1   0   3        3.07        4.91      1.30 o
   1   0   3      533.93      483.69     11.44 o
   3   0   3      769.36      747.13     17.34 o
   5   0   3      277.16      235.41     11.58 o
   7   0   3      120.22      146.00     10.45 o
   9   0   3     1040.07     1082.00     35.46 o
  11   0   3     4158.14     4436.40     78.24 o
  13   0   3      222.39      243.63     16.73 o
 -16   1   3        0.21       -1.13      1.13 o
 -15   1   3      118.23      149.40      7.80 o
 -14   1   3      148.16      137.28      8.99 o
 -13   1   3      383.56      357.48     15.32 o
 -12   1   3       74.36       62.79      7.02 o
 -11   1   3      379.04      424.86     17.91 o
 -10   1   3        1.44        8.25      1.94 o
  -9   1   3       11.03       10.58      3.75 o
  -8   1   3      522.09      540.74     18.23 o
  -7   1   3     1822.01     2094.47     31.32 o
  -6   1   3     2130.74     2243.15     27.37 o
  -5   1   3      643.09      859.65     14.16 o
  -4   1   3      522.78      561.60     12.07 o
  -3   1   3     3641.18     3171.44     20.30 o
  -2   1   3     7625.82     7917.55     38.47 o
  -1   1   3     2444.15     2014.97     14.79 o
   0   1   3      853.57      743.29      7.40 o
   1   1   3     1356.86     1364.14     10.26 o
   2   1   3     2061.75     1921.77     21.22 o
   3   1   3       27.52       45.52      1.85 o
   4   1   3     1516.12     1489.60     15.85 o
   5   1   3      230.84      239.12      7.01 o
   6   1   3       37.35       48.82      3.51 o
   7   1   3      609.61      617.04     23.27 o
   8   1   3      153.36      130.64     11.32 o
   9   1   3      710.38      754.11     16.62 o
  10   1   3      179.38      199.50     11.70 o
  11   1   3       78.35       93.13      8.36 o
  12   1   3      102.52      105.78      8.85 o
  13   1   3       62.31       69.05      6.37 o
  14   1   3       64.76       83.52      5.71 o
 -16   2   3       94.04       92.87      6.12 o
 -15   2   3        0.88        0.30      1.52 o
 -14   2   3      216.32      190.22      7.89 o
 -13   2   3      167.74      138.61      9.32 o
 -12   2   3        8.70        9.32      3.07 o
 -11   2   3        8.91        6.42      2.25 o
 -10   2   3       51.73       57.17      4.40 o
  -9   2   3       48.89       60.98      6.96 o
  -8   2   3       85.17       88.33      7.44 o
  -7   2   3       90.99       79.54      7.82 o
  -6   2   3      557.84      531.01     18.66 o
  -5   2   3      169.56      256.32      7.88 o
  -4   2   3      615.63      562.74      9.77 o
  -3   2   3    18497.52    16894.63     43.17 o
  -2   2   3     4440.59     4324.94     22.13 o
  -1   2   3     4217.07     3883.80     29.32 o
   0   2   3    16926.32    16404.86     49.27 o
   1   2   3     4126.43     4015.29     24.91 o
   2   2   3      188.17      212.84      4.85 o
   3   2   3      701.09      652.53     10.73 o
   4   2   3      546.49      434.69      7.09 o
   5   2   3      886.22     1020.92     14.07 o
   6   2   3      491.62      488.40     14.63 o
   7   2   3      780.36      813.83     24.88 o
   8   2   3     2313.15     2307.56     51.02 o
   9   2   3     1800.48     1803.51     29.71 o
  10   2   3      718.64      745.68     17.42 o
  11   2   3       36.62       54.32      9.54 o
  12   2   3      236.01      285.23     13.15 o
  13   2   3        7.53        5.20      2.53 o
  14   2   3       56.67       51.57      4.15 o
 -16   3   3       12.48       25.51      2.86 o
 -15   3   3        2.87        3.56      1.39 o
 -14   3   3       50.79       64.35      5.31 o
 -13   3   3       18.80        9.45      3.46 o
 -12   3   3      589.78      595.67     15.52 o
 -11   3   3        2.13        2.80      2.01 o
 -10   3   3      826.14      815.27     21.85 o
  -9   3   3       22.53       22.09      7.67 o
  -8   3   3      760.53      793.37     33.34 o
  -7   3   3      525.56      461.27     22.53 o
  -6   3   3       95.75       90.51      8.90 o
  -5   3   3        1.57        5.06      3.29 o
  -4   3   3        9.32        9.79      6.38 o
  -3   3   3     1703.81     1700.78     13.12 o
  -2   3   3     2496.76     2283.86     26.58 o
  -1   3   3     3680.61     3911.46     24.82 o
   0   3   3     6992.44     6860.78    118.91 o
   1   3   3      598.01      591.98     11.16 o
   2   3   3       34.10       55.02      2.77 o
   3   3   3      995.79     1045.59     16.92 o
   4   3   3     1726.67     1824.17     39.97 o
   5   3   3      325.93      327.02     11.52 o
   6   3   3      939.32      896.16     20.47 o
   7   3   3       90.90       70.39      6.45 o
   8   3   3        9.50       16.13      2.86 o
   9   3   3     1033.00     1044.93     17.27 o
  10   3   3     1146.17     1159.52     21.24 o
  11   3   3       41.72       46.32      4.46 o
  12   3   3       97.15       80.50     11.11 o
  13   3   3       24.10       26.80      3.99 o
  14   3   3        0.74        6.29      2.18 o
 -15   4   3      449.94      353.38     11.43 o
 -14   4   3       32.36       24.99      4.34 o
 -13   4   3       40.12       26.31      5.34 o
 -12   4   3        3.46        3.52      2.29 o
 -11   4   3        1.23        0.11      2.66 o
 -10   4   3      189.39      163.51      7.69 o
  -9   4   3       29.48       26.15      3.57 o
  -8   4   3      154.13      162.44     15.91 o
  -7   4   3      246.31      267.79     18.28 o
  -6   4   3     1557.90     1605.73     38.64 o
  -5   4   3     1957.98     1895.03     36.37 o
  -4   4   3      558.30      529.74     18.62 o
  -3   4   3      587.18      586.43     11.93 o
  -2   4   3      134.37      142.69      5.66 o
  -1   4   3      810.19      781.91     18.97 o
   0   4   3     1851.92     1982.03     21.63 o
   1   4   3      144.90      117.83      5.72 o
   2   4   3     3719.16     3492.29     48.14 o
   3   4   3     1946.97     2139.42     41.26 o
   4   4   3       35.70       15.49      2.66 o
   5   4   3        6.03       13.04      1.89 o
   6   4   3      271.43      236.06     10.91 o
   7   4   3      208.16      214.96     16.54 o
   8   4   3       15.04        6.39      2.72 o
   9   4   3       76.35       76.61      6.73 o
  10   4   3      252.58      274.40     10.04 o
  11   4   3       18.96       15.71      3.30 o
  12   4   3       14.11       17.92      2.90 o
  13   4   3       16.98       18.24      2.75 o
  14   4   3       39.94       43.21      4.37 o
 -15   5   3      322.18      387.89     11.79 o
 -14   5   3        0.06        3.25      2.25 o
 -13   5   3      135.49      121.08     10.08 o
 -12   5   3       16.25       14.33      3.06 o
 -11   5   3      452.34      423.76     15.72 o
 -10   5   3      161.38      186.42     15.73 o
  -9   5   3      348.05      331.14     18.18 o
  -8   5   3      104.79      122.55     16.42 o
  -7   5   3      268.56      270.50     19.41 o
  -6   5   3       76.82       58.66      8.39 o
  -5   5   3      875.44      900.81     27.43 o
  -4   5   3     4507.39     4821.63     81.68 o
  -3   5   3     1036.12      960.28     16.43 o
  -2   5   3      108.40      124.43     12.47 o
  -1   5   3      192.55      151.81      5.85 o
   0   5   3        8.82        8.75      1.37 o
   1   5   3     2137.74     2208.66     26.58 o
   2   5   3      180.99      228.20      8.99 o
   3   5   3        2.69        5.02      1.88 o
   4   5   3       47.29       61.41      5.75 o
   5   5   3      104.76       97.14      9.48 o
   6   5   3      671.55      705.01     29.68 o
   7   5   3     2381.38     2423.10     46.93 o
   8   5   3        3.01        2.01      3.56 o
   9   5   3       80.75       73.49      9.96 o
  10   5   3       20.08       25.20      6.03 o
  11   5   3      259.05      277.09     17.54 o
  12   5   3        4.99        7.02      3.43 o
  13   5   3       83.87       91.23      7.44 o
 -14   6   3        1.18        1.29      1.54 o
 -13   6   3        0.88        3.16      1.91 o
 -12   6   3       86.34       84.46      6.83 o
 -11   6   3      518.40      524.40     25.66 o
 -10   6   3       68.49       60.72      9.45 o
  -9   6   3      432.25      431.64     23.48 o
  -8   6   3       59.40       63.34      8.04 o
  -7   6   3      141.70      141.35      9.37 o
  -6   6   3       22.56       34.05      7.20 o
  -5   6   3       52.74       38.97      6.65 o
  -4   6   3       32.42       34.23      3.84 o
  -3   6   3      840.58      826.80     25.73 o
  -2   6   3       16.73       11.98      3.52 o
  -1   6   3      756.80      751.56     24.10 o
   0   6   3      124.26      154.75      9.41 o
   1   6   3     2097.47     2198.44     28.54 o
   2   6   3      248.51      251.81      7.79 o
   3   6   3        9.42       18.34     12.45 o
   4   6   3        0.90       22.04     14.59 o
   5   6   3       97.88       86.47      5.47 o
   6   6   3      442.48      454.51     13.24 o
   7   6   3      209.18      223.79     11.51 o
   8   6   3        2.45        3.36      2.52 o
   9   6   3       32.72       33.20      6.11 o
  10   6   3        2.95        3.38      2.36 o
  11   6   3      125.30      119.51      7.57 o
  12   6   3       13.35       23.67      4.24 o
  13   6   3      399.84      381.34     11.19 o
 -13   7   3       35.97       33.68      4.49 o
 -12   7   3      147.31      154.71      7.95 o
 -11   7   3      425.70      452.91     29.64 o
 -10   7   3      192.18      225.38     11.29 o
  -9   7   3     1224.58     1216.05     26.38 o
  -8   7   3        9.82       13.04      3.44 o
  -7   7   3      113.36      129.45      8.69 o
  -6   7   3      387.73      415.31     14.68 o
  -5   7   3        3.24        9.43      3.64 o
  -4   7   3        0.69        3.82      3.11 o
  -3   7   3     1020.22     1077.13     31.69 o
  -2   7   3      277.53      293.32     16.49 o
  -1   7   3      222.43      187.51     13.19 o
   0   7   3      254.19      270.23     15.72 o
   1   7   3      550.32      529.54     21.62 o
   2   7   3     2213.32     2324.53     32.26 o
   3   7   3      701.99      689.65     14.93 o
   4   7   3      124.02      128.36      5.24 o
   5   7   3        3.51        8.19      1.85 o
   6   7   3       28.19       23.67      4.14 o
   7   7   3       32.65       25.97      4.32 o
   8   7   3      353.48      341.97     14.07 o
   9   7   3      170.88      167.23      9.50 o
  10   7   3       47.00       47.16      4.86 o
  11   7   3       23.98       26.52      3.20 o
  12   7   3      123.54      107.09      6.26 o
 -13   8   3        0.05        1.26      1.06 o
 -12   8   3      472.03      507.03     11.83 o
 -11   8   3      612.04      637.10     15.60 o
 -10   8   3      782.92      893.07     20.31 o
  -9   8   3      210.15      217.26     11.44 o
  -8   8   3      429.96      438.89     15.58 o
  -7   8   3      116.87      114.77      8.21 o
  -6   8   3      381.18      368.73     14.28 o
  -5   8   3        0.71        1.20      1.88 o
  -4   8   3      694.15      710.56     19.68 o
  -3   8   3        5.91       15.23      3.20 o
  -2   8   3      265.66      268.49     11.60 o
  -1   8   3       14.89       13.82      2.87 o
   0   8   3      376.57      390.06     13.94 o
   1   8   3      596.76      658.50     14.45 o
   2   8   3      108.85      107.97      7.57 o
   3   8   3        6.41        8.73      7.95 o
   4   8   3      182.78      164.19      7.93 o
   5   8   3       17.09       19.24      3.61 o
   6   8   3      120.95      139.16      9.00 o
   7   8   3       13.89       15.23      3.51 o
   8   8   3        6.98        7.65      2.43 o
   9   8   3        0.18        0.40      1.84 o
  10   8   3      151.39      165.91      7.26 o
  11   8   3       29.16       18.01      3.13 o
 -11   9   3       66.25       64.99      4.31 o
 -10   9   3       39.46       47.97      4.28 o
  -9   9   3        1.40        2.65      1.91 o
  -8   9   3        1.07        0.81      2.08 o
  -7   9   3        0.13       -0.63      2.28 o
  -6   9   3       93.35       92.64      7.24 o
  -5   9   3       62.26       61.47      6.07 o
  -4   9   3      269.00      278.55     12.38 o
  -3   9   3      590.19      616.59     25.55 o
  -2   9   3     1438.94     1614.21     41.10 o
  -1   9   3       12.47        3.92      3.83 o
   0   9   3      654.14      645.89     26.31 o
   1   9   3        4.70       12.08      4.62 o
   2   9   3       77.56       79.34      9.71 o
   3   9   3      155.56      146.62     13.11 o
   4   9   3       72.77       74.63      6.91 o
   5   9   3       19.33       26.42      6.53 o
   6   9   3      205.80      223.16     16.26 o
   7   9   3      130.58      123.82      7.30 o
   8   9   3      127.66      152.20     11.91 o
   9   9   3        0.18        2.54      2.40 o
  10   9   3       55.21       43.64      4.63 o
 -10  10   3       63.10       68.84      3.78 o
  -9  10   3        0.06       -0.71      1.46 o
  -8  10   3       88.02       87.95      5.78 o
  -7  10   3        0.95        1.67      1.77 o
  -6  10   3       21.31       20.17      5.54 o
  -5  10   3      671.21      728.02     18.72 o
  -4  10   3       81.93       83.73      6.75 o
  -3  10   3       32.35       28.16      5.81 o
  -2  10   3        2.87        4.63      3.63 o
  -1  10   3        0.04       -1.88      3.84 o
   0  10   3      675.40      746.07     28.15 o
   1  10   3      466.23      518.37     23.57 o
   2  10   3        3.11       -1.80      3.71 o
   3  10   3      200.53      231.88     11.36 o
   4  10   3       38.78       36.97      7.01 o
   5  10   3       42.56       29.10      6.04 o
   6  10   3      332.30      312.75     17.16 o
   7  10   3      244.85      260.42     14.17 o
   8  10   3       19.31       21.28      3.90 o
   9  10   3       13.85       11.89      2.35 o
  -8  11   3       15.63       16.48      2.12 o
  -7  11   3       15.86       16.73      2.41 o
  -6  11   3       65.44       63.80      4.65 o
  -5  11   3       41.81       43.05      4.16 o
  -4  11   3       11.36        8.17      2.33 o
  -3  11   3      151.10      161.03      8.28 o
  -2  11   3      470.90      539.40     15.21 o
  -1  11   3       36.34       43.93      6.81 o
   0  11   3      361.63      369.58     18.38 o
   1  11   3        4.87        6.46      3.32 o
   2  11   3       11.57       10.92      2.91 o
   3  11   3        9.46        7.32      3.58 o
   4  11   3      113.04      114.33      9.93 o
   5  11   3        6.09        3.42      2.48 o
   6  11   3       39.35       33.79      4.90 o
   7  11   3      143.03      135.20      7.57 o
  -6  12   3       62.53       58.70      2.93 o
  -5  12   3       24.79       24.63      2.36 o
  -4  12   3      134.24      148.27      5.91 o
  -3  12   3       21.40       21.72      2.70 o
  -2  12   3       35.60       37.62      5.56 o
  -1  12   3      110.71      118.51      5.88 o
   0  12   3        3.39        3.21      1.29 o
   1  12   3       43.00       46.86      5.97 o
   2  12   3       31.17       25.56      4.33 o
   3  12   3      233.58      249.59     11.94 o
   4  12   3       27.98       25.18      3.73 o
   5  12   3        5.66        5.06      1.67 o
  -2  13   3        3.54        1.72      1.10 o
  -1  13   3      181.61      182.42      7.59 o
   0  13   3      135.58      115.59      6.02 o
 -16   0   4       54.80       90.48      6.92 o
 -14   0   4        1.81       12.63      5.07 o
 -12   0   4       64.69       74.10     10.67 o
 -10   0   4        6.29       10.20      6.97 o
  -8   0   4      201.73      252.27     17.38 o
  -6   0   4     2146.70     2004.00     34.72 o
  -4   0   4     1034.30      982.11     19.42 o
  -2   0   4     7865.23     7777.19     47.46 o
   0   0   4      519.47      462.65     12.10 o
   2   0   4      562.66      542.74     15.06 o
   4   0   4     8575.86     9104.63     72.08 o
   6   0   4      137.56      147.21     10.53 o
   8   0   4      845.27      892.30     31.38 o
  10   0   4     1497.69     1623.29     46.55 o
  12   0   4        1.00        0.41      4.13 o
  14   0   4        4.86       14.11      3.49 o
 -16   1   4        7.71       11.56      1.91 o
 -15   1   4       22.22       14.06      2.74 o
 -14   1   4       20.75        9.38      3.03 o
 -13   1   4      119.40      114.35     10.06 o
 -12   1   4       73.53       56.39      6.58 o
 -11   1   4      497.69      513.25     15.64 o
 -10   1   4        7.39       24.14      3.00 o
  -9   1   4      261.20      287.55     14.62 o
  -8   1   4     1486.14     1337.51     27.63 o
  -7   1   4      945.27      955.39     20.05 o
  -6   1   4     1713.64     1897.05     35.57 o
  -5   1   4       12.21       47.34     12.79 o
  -4   1   4       48.15       25.38      3.41 o
  -3   1   4      698.80      671.12      9.78 o
  -2   1   4     4048.83     3772.48     23.66 o
  -1   1   4       69.46       57.76      3.02 o
   0   1   4    14209.72    12980.88     45.90 o
   1   1   4     1499.85     1484.57     21.63 o
   2   1   4      925.86      884.95     11.33 o
   3   1   4     2661.18     2784.10     32.21 o
   4   1   4      307.94      285.77      9.14 o
   5   1   4     2785.57     3172.83     32.04 o
   6   1   4      171.44      189.83      9.58 o
   7   1   4       21.69       19.62      4.92 o
   8   1   4     1536.04     1516.02     26.65 o
   9   1   4     2973.51     3021.49     43.20 o
  10   1   4      150.00      151.74     10.32 o
  11   1   4       13.94       11.13      3.62 o
  12   1   4      107.53      139.82      9.41 o
  13   1   4      161.27      156.79      8.72 o
  14   1   4        0.28        0.21      1.16 o
 -16   2   4       60.88       61.78      5.55 o
 -15   2   4      142.49      108.93      6.23 o
 -14   2   4       11.94       18.57      3.48 o
 -13   2   4        3.72        2.35      2.56 o
 -12   2   4       38.14       44.68      5.79 o
 -11   2   4      246.89      221.08      9.63 o
 -10   2   4        7.37       11.97      2.33 o
  -9   2   4      686.66      697.98     33.25 o
  -8   2   4        1.54        3.14      2.67 o
  -7   2   4        5.18        4.62      2.16 o
  -6   2   4     1942.08     2176.04     91.53 o
  -5   2   4     3577.56     3422.54     30.20 o
  -4   2   4      165.07      172.31     10.40 o
  -3   2   4      269.01      164.82      3.94 o
  -2   2   4      147.71      175.99      6.83 o
  -1   2   4      895.95      944.46     12.36 o
   0   2   4      122.76      134.15      3.99 o
   1   2   4     1237.18     1346.30     12.68 o
   2   2   4       13.45       11.50      1.40 o
   3   2   4       92.24      166.91      4.78 o
   4   2   4      356.02      450.92     13.38 o
   5   2   4     2606.18     2911.53     30.74 o
   6   2   4       82.27       76.74      8.93 o
   7   2   4      511.93      473.73     22.62 o
   8   2   4      228.31      205.30      7.53 o
   9   2   4        9.42        7.74      2.03 o
  10   2   4      147.98      153.02     14.29 o
  11   2   4        1.99        1.92      4.57 o
  12   2   4        0.33       -0.97      2.75 o
  13   2   4        6.66        4.60      2.49 o
  14   2   4       55.43       65.29      3.18 o
 -16   3   4       50.45       40.24      3.69 o
 -15   3   4        8.80        7.02      1.73 o
 -14   3   4        4.12        4.49      1.69 o
 -13   3   4        3.14        1.87      2.17 o
 -12   3   4      264.06      231.94     11.56 o
 -11   3   4      188.75      181.06      8.52 o
 -10   3   4        4.58        3.36      1.68 o
  -9   3   4     1118.55     1087.78     42.37 o
  -8   3   4       52.23       41.60      8.57 o
  -7   3   4      645.11      557.45     23.66 o
  -6   3   4     1215.96     1176.10     30.07 o
  -5   3   4       52.65       89.61      4.63 o
  -4   3   4      227.69      242.87      6.25 o
  -3   3   4     1252.32     1395.00      9.77 o
  -2   3   4       56.25       53.47      2.61 o
  -1   3   4     5782.97     5346.74     56.51 o
   0   3   4     1945.27     1876.94     19.90 o
   1   3   4      597.80      543.81     11.24 o
   2   3   4      469.48      465.73      8.36 o
   3   3   4      158.93      149.18      4.88 o
   4   3   4        0.14        2.51      0.84 o
   5   3   4      106.13      147.32     12.24 o
   6   3   4      122.89      160.17     13.92 o
   7   3   4      107.60       94.00     10.85 o
   8   3   4      184.60      189.33      7.78 o
   9   3   4       16.31       13.85      2.70 o
  10   3   4       21.60       21.87      3.39 o
  11   3   4      380.96      404.90     15.00 o
  12   3   4      145.76      149.92      8.38 o
  13   3   4       76.03       67.01      3.90 o
  14   3   4       20.52       17.67      2.81 o
 -15   4   4      161.93      102.98      6.46 o
 -14   4   4      258.80      237.54     12.82 o
 -13   4   4      480.76      399.78     18.94 o
 -12   4   4       13.31       22.12      3.86 o
 -11   4   4      101.04      127.32      8.60 o
 -10   4   4      194.52      163.08      8.36 o
  -9   4   4        4.31        4.48      2.67 o
  -8   4   4       73.32       64.25     10.18 o
  -7   4   4       76.25       62.05      8.61 o
  -6   4   4      653.56      692.12     24.52 o
  -5   4   4     7555.28     7305.16     69.76 o
  -4   4   4     7845.89     7798.80     48.16 o
  -3   4   4     3070.75     3617.32     33.32 o
  -2   4   4      690.12      761.83     14.64 o
  -1   4   4      802.86      875.32     11.34 o
   0   4   4     1818.18     1962.81     22.63 o
   1   4   4     1475.37     1574.43     52.04 o
   2   4   4     1414.14     1507.52     21.27 o
   3   4   4       71.16       54.68      4.28 o
   4   4   4      565.53      528.09     24.62 o
   5   4   4     1015.86      930.00     31.73 o
   6   4   4      984.39      981.65     34.82 o
   7   4   4      131.20      119.97      6.59 o
   8   4   4       37.44       38.49      4.05 o
   9   4   4       37.33       28.56      4.46 o
  10   4   4       45.12       34.06      5.37 o
  11   4   4        5.90        8.21      2.39 o
  12   4   4       42.29       44.68      3.39 o
  13   4   4       42.97       33.47      5.59 o
 -15   5   4      130.95      117.37      6.75 o
 -14   5   4       82.57       75.66      7.18 o
 -13   5   4       74.08       50.40      5.88 o
 -12   5   4       42.69       40.58      4.64 o
 -11   5   4        2.29        2.11      3.03 o
 -10   5   4       52.69       47.54      7.96 o
  -9   5   4      776.68      749.83     25.95 o
  -8   5   4      267.77      254.01     13.71 o
  -7   5   4        6.85       11.48      4.62 o
  -6   5   4        1.17        2.32      2.99 o
  -5   5   4      963.61      893.56     26.58 o
  -4   5   4      139.96      137.11      6.99 o
  -3   5   4        0.74        2.25      1.25 o
  -2   5   4     1010.98     1021.10     16.81 o
  -1   5   4      412.79      477.25     11.26 o
   0   5   4      239.69      230.16      6.38 o
   1   5   4     5202.22     5733.29    193.46 o
   2   5   4     6469.80     6366.06     91.53 o
   3   5   4      762.82      782.44     17.20 o
   4   5   4      276.16      242.26      9.90 o
   5   5   4       63.78       71.29      9.58 o
   6   5   4        4.62        3.54      3.27 o
   7   5   4     1858.03     1998.09     51.32 o
   8   5   4       72.50       80.07     10.09 o
   9   5   4       84.22       85.80      6.92 o
  10   5   4       76.49       87.34     10.43 o
  11   5   4        0.11        2.66      2.26 o
  12   5   4      198.17      250.06     13.64 o
  13   5   4       48.81       41.06      4.46 o
 -14   6   4       68.88      102.17      7.21 o
 -13   6   4      129.09      147.19     10.53 o
 -12   6   4      235.59      282.26     29.16 o
 -11   6   4       90.04       72.39      9.68 o
 -10   6   4       61.48       63.84      9.11 o
  -9   6   4       64.34       68.41      9.52 o
  -8   6   4      153.29      169.95     14.48 o
  -7   6   4      116.69       97.58      6.16 o
  -6   6   4     1790.41     1790.52     45.23 o
  -5   6   4      109.76      125.41     10.81 o
  -4   6   4       63.72       51.69      4.80 o
  -3   6   4       69.96       71.38      7.99 o
  -2   6   4       90.96      102.59      9.23 o
  -1   6   4        8.59        6.65      3.37 o
   0   6   4      855.75      906.29     31.57 o
   1   6   4       65.48       73.76      7.90 o
   2   6   4      263.88      258.11     15.89 o
   3   6   4      448.18      440.15     19.27 o
   4   6   4      417.39      421.73     20.64 o
   5   6   4      179.94      206.41      8.80 o
   6   6   4      927.04     1012.16     20.02 o
   7   6   4      380.88      410.03     15.58 o
   8   6   4       31.83       35.10      4.90 o
   9   6   4       12.78       10.29      2.87 o
  10   6   4       10.62       12.47      3.09 o
  11   6   4        0.04       -1.94      1.94 o
  12   6   4      406.56      472.69     15.91 o
 -14   7   4       63.63       63.95      4.35 o
 -13   7   4       76.33       68.89      6.36 o
 -12   7   4      150.09      182.44     12.59 o
 -11   7   4       83.08       71.16      8.42 o
 -10   7   4      292.04      300.64     12.79 o
  -9   7   4       95.42      101.48      7.81 o
  -8   7   4     1001.44     1015.66     23.82 o
  -7   7   4       18.63       24.72      4.06 o
  -6   7   4        3.64        5.19      2.49 o
  -5   7   4      579.19      580.51     32.72 o
  -4   7   4       94.17      113.08      7.48 o
  -3   7   4      197.66      216.14     14.69 o
  -2   7   4      733.67      755.44     27.07 o
  -1   7   4      516.89      554.62     23.13 o
   0   7   4       79.46       87.08      9.30 o
   1   7   4      182.75      174.27     13.01 o
   2   7   4       10.81       10.68      2.13 o
   3   7   4      137.31      141.55      6.04 o
   4   7   4       37.40       39.42      3.12 o
   5   7   4       14.27       18.25      3.74 o
   6   7   4      211.71      187.14     10.57 o
   7   7   4       43.82       33.98      4.97 o
   8   7   4      133.48      137.02      8.94 o
   9   7   4       26.60       23.44      4.40 o
  10   7   4        7.34        9.09      2.34 o
  11   7   4        0.73       -0.17      1.86 o
 -13   8   4       48.95       51.25      4.12 o
 -12   8   4       62.23       52.66      3.90 o
 -11   8   4      232.03      258.18      9.89 o
 -10   8   4       14.62       12.73      2.94 o
  -9   8   4      691.28      717.63     19.02 o
  -8   8   4      293.40      291.33     12.64 o
  -7   8   4      921.06      979.08     23.00 o
  -6   8   4        8.38        2.02      3.11 o
  -5   8   4      999.54     1033.75     23.12 o
  -4   8   4     1887.90     1941.61     31.88 o
  -3   8   4      109.00      109.30      6.10 o
  -2   8   4       27.30       23.04      3.18 o
  -1   8   4     1070.33     1043.42     26.44 o
   0   8   4      176.69      161.97      7.41 o
   1   8   4        4.85        7.72      3.05 o
   2   8   4      296.18      288.05     10.02 o
   3   8   4       85.76       85.59      7.08 o
   4   8   4       80.43       83.25      5.90 o
   5   8   4      760.73      804.75     21.24 o
   6   8   4       32.73       18.81      3.47 o
   7   8   4        2.53        7.87      3.33 o
   8   8   4      245.33      227.00     10.28 o
   9   8   4      329.97      330.27     11.16 o
  10   8   4       41.15       45.22      3.60 o
 -12   9   4        0.77        0.50      1.04 o
 -11   9   4       16.66        9.27      2.30 o
 -10   9   4        5.02        7.58      2.14 o
  -9   9   4        1.05        1.47      1.86 o
  -8   9   4      217.15      237.22     10.53 o
  -7   9   4      404.08      441.82     14.81 o
  -6   9   4      129.60      140.97      8.64 o
  -5   9   4       50.31       52.53      5.56 o
  -4   9   4      494.69      541.52     16.76 o
  -3   9   4      475.32      519.39     23.65 o
  -2   9   4       94.91       85.99     10.01 o
  -1   9   4      776.68      809.83     29.59 o
   0   9   4        5.70        6.36      3.93 o
   1   9   4      177.61      176.82     14.44 o
   2   9   4       11.37       10.54      2.89 o
   3   9   4       39.87       44.97      4.26 o
   4   9   4       98.15      113.73      7.89 o
   5   9   4       13.12       15.83      5.82 o
   6   9   4       10.00        8.77      2.62 o
   7   9   4        5.69        4.98      2.05 o
   8   9   4      114.88      119.20      8.33 o
   9   9   4      404.69      341.25     14.83 o
 -10  10   4        1.98        2.90      1.15 o
  -9  10   4       50.37       56.88      4.08 o
  -8  10   4        7.43        4.86      1.62 o
  -7  10   4        1.04        1.30      1.76 o
  -6  10   4       65.03       62.73      5.45 o
  -5  10   4       27.54       26.11      3.88 o
  -4  10   4      144.91      155.69      8.79 o
  -3  10   4      296.88      339.15     14.33 o
  -2  10   4      106.70      115.97     11.50 o
  -1  10   4       64.76       75.26      9.31 o
   0  10   4      333.76      366.85     19.87 o
   1  10   4       13.66       11.98      4.60 o
   2  10   4       88.32       95.42     10.57 o
   3  10   4       65.01       75.65      6.64 o
   4  10   4        5.23        6.20      3.88 o
   5  10   4      344.16      348.51     17.91 o
   6  10   4      302.11      300.13     15.47 o
   7  10   4        1.95       -1.51      2.01 o
   8  10   4       19.74       14.82      2.86 o
  -8  11   4      280.97      291.60     22.04 o
  -7  11   4       25.46       35.51      3.16 o
  -6  11   4       67.88       66.02      6.75 o
  -5  11   4      158.79      148.63      7.18 o
  -4  11   4      194.29      219.89      9.00 o
  -3  11   4      280.33      277.24     10.34 o
  -2  11   4      447.48      512.50     20.36 o
  -1  11   4      978.40     1117.07     31.32 o
   0  11   4       18.24       19.46      4.89 o
   1  11   4       92.66       83.94      9.09 o
   2  11   4      117.80      123.55      7.42 o
   3  11   4       20.46       12.95      3.91 o
   4  11   4       58.42       47.99      6.07 o
   5  11   4       27.72       22.70      4.13 o
   6  11   4        2.28        2.67      1.63 o
  -6  12   4       36.27       31.95      3.21 o
  -5  12   4        0.29        1.83      1.44 o
  -4  12   4       52.10       47.29      3.16 o
  -3  12   4        6.49        5.33      3.21 o
  -2  12   4       29.44       21.69      5.98 o
  -1  12   4       53.77       44.18      7.39 o
   0  12   4       18.80       15.24      2.49 o
   1  12   4        0.98        1.89      1.94 o
   2  12   4       14.56       12.42      3.07 o
   3  12   4       76.29       82.36      6.22 o
   4  12   4      119.88      106.16      6.12 o
 -15   0   5       70.83      104.58      9.60 o
 -13   0   5     1616.23     1594.44     44.71 o
 -11   0   5      283.29      364.11     16.54 o
  -9   0   5     1716.90     1852.14     50.54 o
  -7   0   5      267.90      229.23     13.47 o
  -5   0   5     1260.11     1307.45     25.72 o
  -3   0   5      290.62      392.96     12.32 o
  -1   0   5      295.46      207.49      9.05 o
   1   0   5      846.03      833.38     19.51 o
   3   0   5      108.29      106.58      8.09 o
   5   0   5     3480.33     3309.01     49.90 o
   7   0   5      156.12      141.28     11.40 o
   9   0   5      163.60      160.58     14.88 o
  11   0   5      246.08      280.25     19.34 o
  13   0   5        1.06        1.47      2.52 o
 -16   1   5       25.82       32.63      2.94 o
 -15   1   5        2.31        2.44      1.87 o
 -14   1   5       45.32       54.32      5.74 o
 -13   1   5      178.54      134.69      9.42 o
 -12   1   5       32.24       19.94      4.09 o
 -11   1   5      204.07      180.99      9.45 o
 -10   1   5      331.02      396.64     11.56 o
  -9   1   5       66.25       80.06      9.95 o
  -8   1   5        0.90        2.42      2.30 o
  -7   1   5     2038.79     2135.56     31.76 o
  -6   1   5       20.85       11.37      3.24 o
  -5   1   5      154.99      127.63      7.22 o
  -4   1   5       13.91       28.25      8.93 o
  -3   1   5      124.25      121.17      4.97 o
  -2   1   5      100.53       81.08      4.01 o
  -1   1   5      326.36      342.95      8.24 o
   0   1   5      534.22      473.81      9.99 o
   1   1   5      501.29      447.56     10.21 o
   2   1   5      244.63      223.25      7.73 o
   3   1   5     8923.66     8886.34     51.40 o
   4   1   5     2454.95     2558.06     29.30 o
   5   1   5       90.91      147.59      7.57 o
   6   1   5      190.48      201.28      9.22 o
   7   1   5        1.36        0.84      2.82 o
   8   1   5       70.05       79.43      5.66 o
   9   1   5      138.63      143.69     15.20 o
  10   1   5      101.49      105.44      8.72 o
  11   1   5      973.72     1102.76     26.43 o
  12   1   5       65.10       66.85      6.36 o
  13   1   5        5.98        6.10      1.86 o
  14   1   5       46.33       43.04      4.22 o
 -16   2   5        3.01       -1.01      1.01 o
 -15   2   5       18.56       18.76      2.89 o
 -14   2   5       36.37       24.33      3.68 o
 -13   2   5        0.30       -1.02      2.41 o
 -12   2   5      389.11      365.91     15.55 o
 -11   2   5      146.38      132.34      7.40 o
 -10   2   5      295.28      345.49     10.86 o
  -9   2   5       65.12       78.75     11.13 o
  -8   2   5       83.53       86.77      9.61 o
  -7   2   5       61.49       81.86      5.85 o
  -6   2   5      632.20      612.23     13.69 o
  -5   2   5     1701.18     1787.84     20.95 o
  -4   2   5       43.73       19.43      2.43 o
  -3   2   5     2863.55     3304.20     20.17 o
  -2   2   5     3348.55     3078.58     33.45 o
  -1   2   5        0.79        2.06      0.98 o
   0   2   5     1334.12     1312.60     13.60 o
   1   2   5      743.32      702.29     10.11 o
   2   2   5       31.94       22.53      2.33 o
   3   2   5      641.36      802.72     10.92 o
   4   2   5      581.60      551.28     13.63 o
   5   2   5       75.19      103.82      7.44 o
   6   2   5      161.05      139.40     12.26 o
   7   2   5       48.77       46.94      5.49 o
   8   2   5       81.89       80.61      5.89 o
   9   2   5      156.53      157.37      7.85 o
  10   2   5      437.14      490.03     17.61 o
  11   2   5      833.93      939.35     23.35 o
  12   2   5       62.55       62.92      5.72 o
  13   2   5       34.70       35.95      2.94 o
 -16   3   5       49.96       58.04      8.64 o
 -15   3   5        0.77        3.45      1.42 o
 -14   3   5       30.66       52.59      4.69 o
 -13   3   5       56.77       59.62      5.66 o
 -12   3   5       73.02       74.20      5.50 o
 -11   3   5       98.34      107.53      5.54 o
 -10   3   5      165.92      161.56      8.22 o
  -9   3   5      136.16      136.50     14.98 o
  -8   3   5     1394.39     1216.21     38.74 o
  -7   3   5        1.31       66.23      8.29 o
  -6   3   5     1133.67     1036.77     28.07 o
  -5   3   5      168.66      211.14     11.85 o
  -4   3   5       38.33       60.06      3.47 o
  -3   3   5      160.89      148.37      4.12 o
  -2   3   5     1274.09     1392.58     17.37 o
  -1   3   5     2007.01     1966.92     21.37 o
   0   3   5      778.06      708.87     13.23 o
   1   3   5      577.78      644.46     12.94 o
   2   3   5     2152.13     2232.62     19.96 o
   3   3   5      506.25      573.83     10.16 o
   4   3   5      170.45      242.04     18.91 o
   5   3   5      294.69      323.71     18.36 o
   6   3   5      241.36      225.86     16.16 o
   7   3   5      220.51      223.05     11.51 o
   8   3   5      186.36      174.61      6.98 o
   9   3   5       18.15       11.96      2.50 o
  10   3   5      620.63      669.34     19.31 o
  11   3   5       13.56       14.83      3.03 o
  12   3   5      325.90      339.34      9.46 o
  13   3   5       18.77       18.52      1.82 o
 -15   4   5        2.15        1.21      1.07 o
 -14   4   5       14.71       13.74      3.51 o
 -13   4   5       31.60       24.83      5.23 o
 -12   4   5       31.23       29.53      4.40 o
 -11   4   5      119.90      113.07     11.36 o
 -10   4   5       19.77       13.82      3.06 o
  -9   4   5       20.25       28.61      3.56 o
  -8   4   5      522.68      486.69     25.82 o
  -7   4   5      637.00      634.39     26.16 o
  -6   4   5        8.49        1.99      2.36 o
  -5   4   5      963.62      980.45     26.73 o
  -4   4   5       32.11       12.14      3.19 o
  -3   4   5     3098.80     2999.21     55.08 o
  -2   4   5     5568.05     5553.82     44.01 o
  -1   4   5      899.18      909.05     15.51 o
   0   4   5     4539.66     4399.16     58.22 o
   1   4   5        3.43        5.21      1.90 o
   2   4   5      151.46      169.75      7.56 o
   3   4   5      116.69      139.94      7.03 o
   4   4   5       54.84       47.71      7.21 o
   5   4   5      413.50      369.54     20.45 o
   6   4   5     1696.62     1618.35     44.54 o
   7   4   5     1412.32     1334.83     27.17 o
   8   4   5      218.80      217.15     13.24 o
   9   4   5       47.98       48.08      5.24 o
  10   4   5        0.21        0.14      3.35 o
  11   4   5       46.14       37.25      4.42 o
  12   4   5        1.48        0.57      3.00 o
  13   4   5        8.79       12.22      2.59 o
 -15   5   5       62.89       60.75      4.92 o
 -14   5   5        6.39       11.55      2.83 o
 -13   5   5        0.37        1.84      1.84 o
 -12   5   5       14.39        8.18      2.38 o
 -11   5   5       77.57       60.37      5.65 o
 -10   5   5     1039.03     1020.84     22.19 o
  -9   5   5     3894.24     3751.51     49.48 o
  -8   5   5      359.50      313.16     19.67 o
  -7   5   5      608.20      608.15     27.21 o
  -6   5   5      351.80      359.19     18.88 o
  -5   5   5     1951.35     2139.96     40.91 o
  -4   5   5      610.20      680.85     21.69 o
  -3   5   5      243.12      238.57      9.17 o
  -2   5   5      673.70      687.88     40.26 o
  -1   5   5     1151.13     1281.36     15.61 o
   0   5   5     3288.01     3780.75     36.30 o
   1   5   5     3295.47     3418.03     35.18 o
   2   5   5     2176.65     2293.76     63.60 o
   3   5   5       44.27       54.17      7.10 o
   4   5   5        9.16       14.46      4.74 o
   5   5   5       96.20       96.41      7.38 o
   6   5   5      584.14      612.20     14.94 o
   7   5   5      601.54      625.81     25.84 o
   8   5   5      213.70      201.36      8.56 o
   9   5   5      365.91      397.05     11.66 o
  10   5   5      133.39      131.67      6.42 o
  11   5   5      220.84      235.31     24.72 o
  12   5   5        1.69        1.67      2.32 o
 -14   6   5        4.88        5.40      2.21 o
 -13   6   5      172.70      214.64     12.66 o
 -12   6   5       57.07       60.29      5.47 o
 -11   6   5      353.59      392.49     14.44 o
 -10   6   5      355.87      386.78     14.67 o
  -9   6   5       59.55       54.43      5.74 o
  -8   6   5        0.41       -1.19      2.19 o
  -7   6   5       38.10       45.66      5.24 o
  -6   6   5      139.63      118.99      7.87 o
  -5   6   5      176.56      160.68     12.27 o
  -4   6   5     1070.70     1116.35     21.53 o
  -3   6   5      303.03      317.13     10.89 o
  -2   6   5      501.29      524.73     21.75 o
  -1   6   5      792.95      798.24     26.32 o
   0   6   5      680.07      758.19     16.82 o
   1   6   5       96.91       97.76      6.39 o
   2   6   5      682.53      696.60     17.38 o
   3   6   5      403.71      386.02     13.21 o
   4   6   5       27.35       34.13      3.28 o
   5   6   5     1377.64     1352.26     22.27 o
   6   6   5       40.62       31.49      5.56 o
   7   6   5       26.99       33.87      4.63 o
   8   6   5      112.35       98.31      7.59 o
   9   6   5       72.20       79.27      6.52 o
  10   6   5       13.37       11.07      2.49 o
  11   6   5      112.79      111.57      8.83 o
  12   6   5        4.78       10.04      2.45 o
 -14   7   5      112.83      103.90      5.54 o
 -13   7   5       98.00       95.29      7.30 o
 -12   7   5        1.34        1.01      1.67 o
 -11   7   5       29.60       17.96      3.15 o
 -10   7   5      221.04      231.99     10.93 o
  -9   7   5      501.77      526.86     22.56 o
  -8   7   5      120.20      114.18      8.01 o
  -7   7   5      302.72      270.76     11.90 o
  -6   7   5      894.68      886.07     20.78 o
  -5   7   5      112.02       95.50      9.80 o
  -4   7   5      174.75      200.25     10.12 o
  -3   7   5      273.88      322.53     12.58 o
  -2   7   5       31.04       35.57      6.60 o
  -1   7   5      830.38      819.79     28.85 o
   0   7   5      222.72      246.57     15.64 o
   1   7   5     1071.79     1099.96     23.01 o
   2   7   5      220.37      218.67      7.36 o
   3   7   5      332.84      308.48      7.99 o
   4   7   5      340.32      317.07      9.50 o
   5   7   5      303.54      300.77     13.17 o
   6   7   5       42.56       57.86      6.11 o
   7   7   5      433.39      412.23     15.17 o
   8   7   5       61.30       72.66      6.35 o
   9   7   5      183.40      205.66      9.41 o
  10   7   5       24.12       27.69      3.23 o
  11   7   5       73.47       77.97      5.98 o
 -13   8   5        2.68        3.76      1.53 o
 -12   8   5       85.03       90.87      4.83 o
 -11   8   5        4.78        4.62      2.03 o
 -10   8   5      289.62      335.87     12.04 o
  -9   8   5      221.54      234.98     10.71 o
  -8   8   5        0.92        4.89      2.22 o
  -7   8   5       52.20       50.53      5.42 o
  -6   8   5      162.16      161.28      9.24 o
  -5   8   5      116.57      123.45      8.01 o
  -4   8   5      201.40      202.14     10.03 o
  -3   8   5      423.42      439.54     12.38 o
  -2   8   5      237.29      260.35     12.96 o
  -1   8   5       30.02       28.93      3.43 o
   0   8   5      455.30      455.23     14.00 o
   1   8   5      346.42      353.65     11.22 o
   2   8   5      208.67      208.72     10.89 o
   3   8   5       80.61       92.45      6.22 o
   4   8   5      476.66      471.48     13.49 o
   5   8   5        6.18        2.09      2.19 o
   6   8   5       50.13       80.88      6.80 o
   7   8   5      191.11      190.21     12.93 o
   8   8   5       49.73       39.54      5.16 o
   9   8   5       31.65       28.31      3.21 o
  10   8   5      141.69      152.00      7.81 o
 -12   9   5        0.27        0.71      1.18 o
 -11   9   5        6.34       -0.90      1.28 o
 -10   9   5        9.34        9.92      2.10 o
  -9   9   5        7.01        7.62      2.36 o
  -8   9   5      145.49      148.35      8.11 o
  -7   9   5       44.04       46.75      4.98 o
  -6   9   5      170.47      186.04      9.60 o
  -5   9   5      275.21      252.47     11.23 o
  -4   9   5      300.70      319.00     12.55 o
  -3   9   5      105.36      110.59     11.28 o
  -2   9   5       59.88       59.89      5.78 o
  -1   9   5       88.40       86.04      6.94 o
   0   9   5      357.43      355.60     13.73 o
   1   9   5        0.23        1.23      2.11 o
   2   9   5       53.33       48.46      6.53 o
   3   9   5      169.67      158.62      7.72 o
   4   9   5      113.69      116.89      8.40 o
   5   9   5      135.67      124.18      7.75 o
   6   9   5       53.67       54.22     10.31 o
   7   9   5      414.06      390.10     11.65 o
   8   9   5      243.07      231.31      7.74 o
 -10  10   5       46.74       61.11      5.10 o
  -9  10   5      108.62      102.26      6.46 o
  -8  10   5      382.53      384.46     10.94 o
  -7  10   5      364.30      363.65     11.37 o
  -6  10   5       72.48       77.63      5.88 o
  -5  10   5       15.82       19.38      3.31 o
  -4  10   5        7.05        8.14      2.61 o
  -3  10   5     2147.47     2360.26     32.07 o
  -2  10   5        6.97        6.23      4.05 o
  -1  10   5       82.05       81.12      9.65 o
   0  10   5      533.02      588.68     24.92 o
   1  10   5      102.51       98.32     10.58 o
   2  10   5        1.09        2.78      2.17 o
   3  10   5        4.51        6.22      2.72 o
   4  10   5       36.90       41.31      4.73 o
   5  10   5       76.25       65.32      4.74 o
   6  10   5       12.84       10.22      2.88 o
   7  10   5      166.16      138.48      7.87 o
  -8  11   5        9.66       10.50      2.46 o
  -7  11   5      148.46      171.00      9.42 o
  -6  11   5       63.76       50.85      5.78 o
  -5  11   5        2.86        6.88      2.96 o
  -4  11   5        7.46        5.04      2.78 o
  -3  11   5      130.09      129.96     10.51 o
  -2  11   5      395.05      422.03     18.72 o
  -1  11   5        6.73        0.09      3.19 o
   0  11   5      282.06      275.32     15.43 o
   1  11   5      166.22      177.99      9.43 o
   2  11   5        0.50        0.21      2.11 o
   3  11   5      284.45      283.59     13.81 o
   4  11   5        0.97        0.97      1.62 o
   5  11   5        2.85        1.18      1.08 o
  -6  12   5        0.05       -1.07      1.36 o
  -5  12   5       11.64       12.10      2.56 o
  -4  12   5      103.17       87.03      6.37 o
  -3  12   5        0.52        2.48      2.25 o
  -2  12   5       21.40       19.38      3.67 o
  -1  12   5      114.93      121.19      5.70 o
   0  12   5        1.37       -1.14      1.67 o
   1  12   5        1.79        2.35      1.58 o
   2  12   5       23.41       20.07      3.00 o
   3  12   5       11.70       11.04      2.67 o
 -16   0   6       50.73       52.36      5.24 o
 -14   0   6       23.84       10.25      4.03 o
 -12   0   6        3.98        3.67      3.73 o
 -10   0   6       76.28       71.05      5.64 o
  -8   0   6      311.92      296.42     17.39 o
  -6   0   6       60.96      104.35      8.42 o
  -4   0   6     1979.91     2096.32     33.00 o
  -2   0   6     3591.30     3461.67     40.78 o
   0   0   6      636.02      493.32     16.13 o
   2   0   6     2802.95     3223.00     44.95 o
   4   0   6       54.96       74.48      8.15 o
   6   0   6      603.46      583.60     23.49 o
   8   0   6     1221.37     1256.76     40.93 o
  10   0   6       13.23       17.12      6.04 o
  12   0   6        4.23        3.95      3.52 o
 -16   1   6       87.48       58.90      3.74 o
 -15   1   6      442.48      447.89     30.09 o
 -14   1   6      671.91      615.25     17.89 o
 -13   1   6       42.94       27.83      4.54 o
 -12   1   6      159.82      122.34      9.11 o
 -11   1   6       32.71       35.31      4.38 o
 -10   1   6      687.39      749.83     15.79 o
  -9   1   6        2.96        1.32      2.94 o
  -8   1   6      666.00      655.68     18.23 o
  -7   1   6       27.00       28.78      3.60 o
  -6   1   6      888.15      837.40     16.51 o
  -5   1   6       13.51       14.28      2.84 o
  -4   1   6      897.64      711.22     17.96 o
  -3   1   6     1439.86     1469.90     26.01 o
  -2   1   6      510.67      633.63     12.38 o
  -1   1   6      111.02       97.39      5.00 o
   0   1   6      824.92      816.22     14.71 o
   1   1   6      666.37      766.31     14.91 o
   2   1   6      323.76      371.27     10.95 o
   3   1   6        1.69        4.36      1.70 o
   4   1   6       67.60      110.33      6.74 o
   5   1   6      245.89      285.42     24.82 o
   6   1   6      973.45     1056.00     22.28 o
   7   1   6        7.00        5.02      2.11 o
   8   1   6      101.66      107.44      6.81 o
   9   1   6      611.66      655.88     21.02 o
  10   1   6      156.13      168.11     10.70 o
  11   1   6       37.38       42.95      5.47 o
  12   1   6       16.02       12.78      2.22 o
  13   1   6       90.60       91.84      5.93 o
 -16   2   6       60.58       56.96      4.96 o
 -15   2   6       68.80       65.83      4.78 o
 -14   2   6       23.45       16.17      3.26 o
 -13   2   6        3.71       -0.57      2.50 o
 -12   2   6      128.00      113.85      8.51 o
 -11   2   6        2.85        3.05      2.41 o
 -10   2   6     1078.68     1125.93     30.16 o
  -9   2   6      337.23      315.03     21.30 o
  -8   2   6       66.34       65.26      5.94 o
  -7   2   6      156.18      124.74      7.14 o
  -6   2   6      512.60      439.59     11.87 o
  -5   2   6        2.03       -0.04      1.27 o
  -4   2   6     1392.53     1475.29     15.06 o
  -3   2   6     5501.58     5871.29     38.16 o
  -2   2   6     1563.58     1657.60     27.65 o
  -1   2   6     1212.90     1089.47     16.63 o
   0   2   6      112.10      127.56      5.96 o
   1   2   6     4577.77     4587.20     62.51 o
   2   2   6     2874.03     2991.28     31.36 o
   3   2   6      488.90      562.90     14.31 o
   4   2   6       15.36       25.82      3.41 o
   5   2   6       12.91       21.34      3.19 o
   6   2   6      137.84      127.08     12.17 o
   7   2   6      239.59      242.87     10.70 o
   8   2   6      251.60      218.03     11.75 o
   9   2   6      959.14     1083.67     30.76 o
  10   2   6     1058.17     1154.45     26.30 o
  11   2   6      283.57      307.95     12.86 o
  12   2   6       93.72      112.80      5.46 o
  13   2   6       83.33       80.26      3.36 o
 -15   3   6       10.08       24.54      4.91 o
 -14   3   6       21.10       17.80      3.02 o
 -13   3   6        0.43        0.94      1.93 o
 -12   3   6        1.53        2.04      2.37 o
 -11   3   6        1.04        1.55      2.51 o
 -10   3   6       43.08       45.53      3.83 o
  -9   3   6      166.09      179.03     10.38 o
  -8   3   6      123.65      142.82     13.36 o
  -7   3   6      131.55      103.68     10.10 o
  -6   3   6       24.14       20.50      4.55 o
  -5   3   6     2052.86     2287.12     40.69 o
  -4   3   6       97.21      138.60      5.67 o
  -3   3   6      335.23      376.76      7.42 o
  -2   3   6      262.53      290.09     11.75 o
  -1   3   6      399.50      447.47     11.12 o
   0   3   6      331.16      310.38      7.67 o
   1   3   6     3023.32     3189.77     37.92 o
   2   3   6      164.90      172.78      5.95 o
   3   3   6     2572.79     2552.94     30.49 o
   4   3   6      219.99      248.02     10.23 o
   5   3   6      913.16      799.34     29.80 o
   6   3   6       49.86       43.19      8.50 o
   7   3   6       48.12       34.52      3.95 o
   8   3   6        0.04       -0.45      2.28 o
   9   3   6      225.28      250.66     12.46 o
  10   3   6      223.03      227.74     10.99 o
  11   3   6      329.22      332.47      9.89 o
  12   3   6       41.35       41.62      3.06 o
  13   3   6       85.36       88.52      5.35 o
 -15   4   6        4.31        3.77      2.43 o
 -14   4   6        9.37       11.10      3.24 o
 -13   4   6       39.15       58.17      7.28 o
 -12   4   6      173.16      177.62     13.13 o
 -11   4   6      188.57      207.47     10.44 o
 -10   4   6      869.87      792.45     19.85 o
  -9   4   6      120.25       95.83      7.89 o
  -8   4   6        1.78        4.18      3.19 o
  -7   4   6       42.62       63.40      8.61 o
  -6   4   6       87.24      103.42      9.86 o
  -5   4   6      971.32     1131.38     29.69 o
  -4   4   6      906.21      927.10     25.84 o
  -3   4   6      391.59      376.42     15.75 o
  -2   4   6      468.91      495.47      9.95 o
  -1   4   6     2989.23     3131.39     30.99 o
   0   4   6     1488.99     1570.74     43.40 o
   1   4   6        9.32        5.81      1.79 o
   2   4   6       10.81       19.79      3.00 o
   3   4   6       14.65       19.66      4.85 o
   4   4   6       88.97       65.99      8.62 o
   5   4   6       10.05       21.87      5.87 o
   6   4   6      157.32      136.54     11.80 o
   7   4   6      582.23      552.45     25.36 o
   8   4   6      824.69      800.65     30.24 o
   9   4   6      634.35      691.45     19.67 o
  10   4   6        1.37        4.05      2.30 o
  11   4   6       22.34       15.91      2.90 o
  12   4   6      205.70      193.98     19.49 o
 -15   5   6       88.55      128.17      6.74 o
 -14   5   6      146.28      122.29     17.61 o
 -13   5   6       49.44       43.57      6.08 o
 -12   5   6      146.95      142.70     14.01 o
 -11   5   6      351.89      367.28     13.05 o
 -10   5   6      907.85      851.96     45.78 o
  -9   5   6      435.06      444.93     20.78 o
  -8   5   6        1.89        0.05      3.77 o
  -7   5   6       42.25       38.82      7.07 o
  -6   5   6      383.85      329.24     18.06 o
  -5   5   6       85.93       68.80      7.82 o
  -4   5   6     1456.20     1501.63     33.61 o
  -3   5   6      134.23      157.80      7.87 o
  -2   5   6       45.06       48.71      4.36 o
  -1   5   6       13.12       19.69      2.21 o
   0   5   6     1107.84     1182.65     45.78 o
   1   5   6     1623.66     1694.62     25.72 o
   2   5   6      795.94      713.83     16.97 o
   3   5   6      119.08      131.91      7.42 o
   4   5   6      525.83      510.92     23.01 o
   5   5   6        5.32        2.70      2.08 o
   6   5   6       39.96       41.46      9.57 o
   7   5   6       28.64       18.39      3.80 o
   8   5   6       51.27       56.18      5.76 o
   9   5   6      175.56      195.00      9.82 o
  10   5   6        2.36        6.30      2.19 o
  11   5   6        0.99        1.85      2.35 o
  12   5   6       91.82      102.21      6.64 o
 -14   6   6      131.06      153.31      8.48 o
 -13   6   6        5.81        2.65      2.52 o
 -12   6   6      390.07      402.22     13.05 o
 -11   6   6      533.48      569.80     16.67 o
 -10   6   6        6.00        4.78      2.37 o
  -9   6   6       81.16       73.13      6.34 o
  -8   6   6     1077.76     1079.90     33.29 o
  -7   6   6      342.46      354.85     14.12 o
  -6   6   6     3742.01     3769.68     53.38 o
  -5   6   6      220.76      192.27     13.28 o
  -4   6   6        5.79        8.88      3.19 o
  -3   6   6       33.15       48.85      4.63 o
  -2   6   6      369.09      343.61     18.41 o
  -1   6   6      207.05      215.17     14.28 o
   0   6   6      106.87       87.52      9.15 o
   1   6   6       21.90       27.99      9.21 o
   2   6   6      308.77      336.24     12.38 o
   3   6   6       19.43       16.05      2.16 o
   4   6   6       81.11       69.10      5.26 o
   5   6   6       38.80       46.61      7.81 o
   6   6   6       16.96       24.18      4.41 o
   7   6   6      818.03      851.33     21.12 o
   8   6   6      213.63      225.50     10.63 o
   9   6   6       53.67       45.06      7.26 o
  10   6   6      312.94      336.85     16.22 o
  11   6   6      138.52      134.17      8.55 o
 -13   7   6        3.01        5.51      2.21 o
 -12   7   6       13.06       13.39      2.39 o
 -11   7   6       19.03       17.44      3.06 o
 -10   7   6       16.97       17.21      3.24 o
  -9   7   6      201.26      217.92     10.49 o
  -8   7   6       44.53       42.44      7.25 o
  -7   7   6     2116.73     2054.52     46.08 o
  -6   7   6      228.93      215.24     14.92 o
  -5   7   6     2881.12     2810.79     52.32 o
  -4   7   6      772.17      724.65     18.98 o
  -3   7   6      197.40      211.62      8.53 o
  -2   7   6      131.55      119.69      6.46 o
  -1   7   6        5.94        5.50      1.85 o
   0   7   6      658.93      726.19     19.65 o
   1   7   6        5.78        8.75      2.13 o
   2   7   6      315.54      342.03     10.87 o
   3   7   6      871.84      865.79     15.27 o
   4   7   6      285.91      325.07     13.34 o
   5   7   6      479.59      507.84     16.71 o
   6   7   6      469.46      438.28     16.99 o
   7   7   6      111.18      118.09      7.80 o
   8   7   6      282.75      288.33     11.06 o
   9   7   6       22.33       31.48      5.34 o
  10   7   6      199.78      222.82     11.19 o
 -13   8   6       83.30       79.59      4.92 o
 -12   8   6       15.74       18.90      3.55 o
 -11   8   6      126.29      137.26      6.47 o
 -10   8   6        2.13        4.17      1.73 o
  -9   8   6      127.83      130.39      7.62 o
  -8   8   6      157.27      160.56      8.71 o
  -7   8   6       65.05       73.62      9.00 o
  -6   8   6      582.96      550.36     24.03 o
  -5   8   6      569.78      573.05     24.50 o
  -4   8   6       33.30       21.91      5.43 o
  -3   8   6      134.43      130.87      8.50 o
  -2   8   6      296.38      306.60     12.82 o
  -1   8   6     1634.11     1666.48     29.99 o
   0   8   6      854.29      919.92     22.44 o
   1   8   6      605.84      627.40     18.83 o
   2   8   6        6.52       11.91      6.60 o
   3   8   6      347.09      350.36     11.55 o
   4   8   6       70.95       49.25      5.51 o
   5   8   6      429.47      443.97     19.91 o
   6   8   6       23.66       23.31      3.74 o
   7   8   6      848.80      831.59     25.39 o
   8   8   6      417.28      440.35     11.80 o
   9   8   6        3.48        4.35      2.21 o
 -12   9   6       23.06       20.71      2.51 o
 -11   9   6        6.72        4.98      1.87 o
 -10   9   6        4.54       -0.54      2.68 o
  -9   9   6       16.03       25.29      5.16 o
  -8   9   6        4.78        5.14      3.85 o
  -7   9   6      423.33      473.56     20.99 o
  -6   9   6       45.74       45.22      7.14 o
  -5   9   6      581.11      621.01     25.10 o
  -4   9   6      391.47      386.62     20.10 o
  -3   9   6       28.22       30.51      6.26 o
  -2   9   6       21.45       14.90      3.36 o
  -1   9   6      410.82      441.26     15.39 o
   0   9   6       94.21       95.14     11.73 o
   1   9   6        4.00        4.80      2.29 o
   2   9   6      114.49      119.83      6.70 o
   3   9   6       87.64      102.44      6.14 o
   4   9   6       22.05       30.29      4.09 o
   5   9   6      165.96      175.15      8.68 o
   6   9   6       57.28       57.39      4.77 o
   7   9   6       24.52       23.05      2.70 o
   8   9   6        1.23        4.24      1.83 o
 -10  10   6       53.23       65.10      5.11 o
  -9  10   6      120.88      134.92      8.45 o
  -8  10   6      779.13      798.45     22.36 o
  -7  10   6      232.95      209.61     12.59 o
  -6  10   6      128.72      149.24     11.20 o
  -5  10   6        2.01        2.56      3.28 o
  -4  10   6        3.96        8.27      4.00 o
  -3  10   6      353.26      357.41     18.58 o
  -2  10   6      230.28      246.33     15.80 o
  -1  10   6        4.94        4.93      2.39 o
   0  10   6      288.19      327.73     12.26 o
   1  10   6        2.46        1.68      2.81 o
   2  10   6       32.64       34.75      3.43 o
   3  10   6       75.35       70.49      5.29 o
   4  10   6      102.60      116.49      6.27 o
   5  10   6       57.16       47.83      3.18 o
   6  10   6       28.94       23.29      2.67 o
  -8  11   6        1.78        0.73      1.31 o
  -7  11   6      428.98      429.64     14.24 o
  -6  11   6       13.76       17.62      3.81 o
  -5  11   6       54.35       64.13      6.59 o
  -4  11   6      250.09      250.12     21.36 o
  -3  11   6       12.35       11.59      3.55 o
  -2  11   6        3.60        0.26      2.58 o
  -1  11   6      100.78      101.29      9.16 o
   0  11   6       67.01       69.60      5.18 o
   1  11   6       22.71       22.29      3.09 o
   2  11   6       42.79       39.54      4.97 o
   3  11   6        9.78        9.38      2.59 o
   4  11   6      264.55      224.78      7.10 o
  -5  12   6       14.06       10.15      2.08 o
  -4  12   6        0.28        0.52      1.44 o
  -3  12   6       24.59       24.37      1.88 o
  -2  12   6       87.46       81.42      5.10 o
  -1  12   6        0.72        1.37      1.06 o
   0  12   6      274.71      250.76     10.39 o
   1  12   6        0.19        1.34      1.97 o
   2  12   6       19.22       14.93      2.93 o
 -15   0   7        8.75        0.90      2.51 o
 -13   0   7       64.89       52.89      8.56 o
 -11   0   7      564.63      607.51     27.33 o
  -9   0   7      180.39      166.31     14.79 o
  -7   0   7       30.18       20.73      4.42 o
  -5   0   7      122.01      105.51      8.45 o
  -3   0   7     2294.97     2560.68     38.81 o
  -1   0   7       52.14       42.82      5.30 o
   1   0   7      394.29      345.78     15.61 o
   3   0   7     1706.19     1880.32     39.58 o
   5   0   7      394.97      409.10     20.12 o
   7   0   7      969.56      879.90     22.99 o
   9   0   7      429.70      448.76     24.79 o
  11   0   7      100.15      120.09      7.08 o
  13   0   7      348.61      337.67     11.15 o
 -16   1   7       11.62        7.48      3.03 o
 -15   1   7        7.87        7.08      2.04 o
 -14   1   7        3.91        4.38      2.26 o
 -13   1   7        2.57        5.95      4.05 o
 -12   1   7        0.49        0.00      2.59 o
 -11   1   7      375.38      369.34     15.03 o
 -10   1   7        5.43        5.39      1.87 o
  -9   1   7       56.11       62.58      6.40 o
  -8   1   7        0.38        3.64      5.46 o
  -7   1   7      933.30      812.95     18.29 o
  -6   1   7      441.41      426.94     12.44 o
  -5   1   7      758.10      661.32     14.67 o
  -4   1   7     3997.85     4274.79     28.95 o
  -3   1   7     3009.96     2702.81     39.14 o
  -2   1   7       62.78       91.11      5.33 o
  -1   1   7      168.37      155.35      6.92 o
   0   1   7        1.95       11.10     11.23 o
   1   1   7       30.01       28.03      3.36 o
   2   1   7      234.52      252.65      9.87 o
   3   1   7       12.60        5.97      2.17 o
   4   1   7     1495.20     1608.85     27.12 o
   5   1   7     1699.21     1804.07     29.72 o
   6   1   7       13.74       18.78      2.69 o
   7   1   7      215.27      207.00      9.53 o
   8   1   7       10.61       12.19      3.94 o
   9   1   7      539.36      549.02     19.18 o
  10   1   7       63.32       62.13      7.93 o
  11   1   7      124.03      139.42      7.57 o
  12   1   7       18.07       22.42      2.32 o
 -16   2   7       69.99       43.50      4.22 o
 -15   2   7       46.11       66.25      4.63 o
 -14   2   7      109.96      126.52     13.77 o
 -13   2   7        3.88        3.61      2.29 o
 -12   2   7      292.84      315.26     13.79 o
 -11   2   7        0.91        1.98      2.82 o
 -10   2   7       32.29       29.46      7.30 o
  -9   2   7       80.19       87.51      7.33 o
  -8   2   7     1911.37     1808.30     44.84 o
  -7   2   7     1105.78     1085.15     20.88 o
  -6   2   7      282.44      263.96      9.64 o
  -5   2   7      103.08      114.43      6.11 o
  -4   2   7     3367.28     3616.84     25.98 o
  -3   2   7       14.15        3.85      2.20 o
  -2   2   7      343.62      387.16     14.89 o
  -1   2   7      752.77      721.05     15.03 o
   0   2   7      297.01      274.52      9.58 o
   1   2   7     1968.72     1933.22     28.68 o
   2   2   7      374.45      351.82     11.81 o
   3   2   7        5.57        5.53      1.87 o
   4   2   7       40.70       38.63      4.41 o
   5   2   7      815.03      881.65     20.75 o
   6   2   7      321.47      306.54     11.19 o
   7   2   7       83.49       95.85      6.58 o
   8   2   7      309.13      340.48     14.77 o
   9   2   7      188.37      218.26     15.12 o
  10   2   7        4.43        6.69      2.21 o
  11   2   7       34.75       27.29      2.97 o
  12   2   7      466.37      476.39     11.79 o
 -15   3   7       42.15       39.31      3.32 o
 -14   3   7       20.30       22.35      3.06 o
 -13   3   7       86.25       61.91      7.95 o
 -12   3   7      301.72      266.51     21.67 o
 -11   3   7      719.34      693.83     19.33 o
 -10   3   7     1511.74     1626.96     25.33 o
  -9   3   7      959.53      971.48     25.40 o
  -8   3   7      999.39      971.27     34.18 o
  -7   3   7       88.70      101.75     10.42 o
  -6   3   7      973.43     1015.64     30.13 o
  -5   3   7      106.00      113.41      9.76 o
  -4   3   7      142.33      182.17      7.04 o
  -3   3   7        1.34        6.80      5.86 o
  -2   3   7        9.69       11.81      2.87 o
  -1   3   7      194.45      184.14     10.94 o
   0   3   7      416.80      423.12     12.11 o
   1   3   7      215.14      181.31      8.25 o
   2   3   7       78.42       67.61      5.35 o
   3   3   7       63.24       61.19      5.25 o
   4   3   7      450.05      419.11     16.60 o
   5   3   7       58.24       59.04      6.16 o
   6   3   7      487.73      462.16     23.22 o
   7   3   7        3.24        1.48      2.19 o
   8   3   7      232.51      236.90     11.66 o
   9   3   7      107.23      102.00      6.21 o
  10   3   7       20.98       19.61      2.81 o
  11   3   7       15.28       12.15      2.02 o
  12   3   7      220.06      214.80      7.07 o
 -15   4   7       27.44       26.27      4.44 o
 -14   4   7        6.24       11.67      2.25 o
 -13   4   7      192.69      174.87     11.95 o
 -12   4   7      120.67      141.77     11.68 o
 -11   4   7      513.51      481.88     22.02 o
 -10   4   7       31.06       22.44      5.46 o
  -9   4   7        4.78        9.56      3.34 o
  -8   4   7       24.74       27.32      4.15 o
  -7   4   7      822.37      840.48     30.03 o
  -6   4   7      800.00      770.78     27.41 o
  -5   4   7      119.74      126.14     10.63 o
  -4   4   7      594.17      703.35     23.61 o
  -3   4   7      360.88      325.90     15.59 o
  -2   4   7      866.41      891.51     18.75 o
  -1   4   7     1370.95     1457.27     31.11 o
   0   4   7      916.02      918.33     18.48 o
   1   4   7     1086.62     1060.12     20.12 o
   2   4   7      227.39      212.61      9.12 o
   3   4   7      126.27      105.46     10.71 o
   4   4   7       65.33       53.31      8.17 o
   5   4   7        1.04        3.34      2.54 o
   6   4   7      186.44      179.66     10.51 o
   7   4   7      118.01       96.33      7.85 o
   8   4   7        5.63        2.76      3.11 o
   9   4   7       17.02       20.53      3.70 o
  10   4   7        0.74        2.03      1.96 o
  11   4   7       44.06       45.54      3.97 o
  12   4   7       70.87       54.91      4.51 o
 -15   5   7      158.38      148.47      6.52 o
 -14   5   7       23.67       17.83      2.17 o
 -13   5   7       16.81       20.03      4.20 o
 -12   5   7       50.82       44.32      4.53 o
 -11   5   7      128.07      127.68      7.83 o
 -10   5   7       68.97       64.94      5.80 o
  -9   5   7      198.01      202.86      9.78 o
  -8   5   7      318.73      325.57     13.84 o
  -7   5   7      949.61      930.86     33.74 o
  -6   5   7       17.22       17.10      4.96 o
  -5   5   7      796.65      788.13     26.88 o
  -4   5   7     1062.66     1103.16     30.78 o
  -3   5   7       54.12       76.31      7.85 o
  -2   5   7        2.24       10.38      3.41 o
  -1   5   7       48.18       48.54      3.61 o
   0   5   7      552.08      605.83     32.11 o
   1   5   7      140.43      144.79      7.91 o
   2   5   7      667.28      687.44     17.25 o
   3   5   7      114.91      121.85      8.16 o
   4   5   7        3.07        4.55      2.44 o
   5   5   7      776.91      779.01     21.54 o
   6   5   7        2.55        7.95      2.98 o
   7   5   7        5.10        9.18      2.94 o
   8   5   7       24.81       20.95      3.79 o
   9   5   7       12.22       11.04      2.68 o
  10   5   7       54.23       55.06      4.50 o
  11   5   7       25.46       29.37      4.26 o
 -14   6   7       46.34       40.96      4.26 o
 -13   6   7       25.96       14.84      3.58 o
 -12   6   7       19.50       15.11      4.08 o
 -11   6   7        1.34        2.04      3.03 o
 -10   6   7        0.14        0.89      3.35 o
  -9   6   7        5.29        6.28      4.05 o
  -8   6   7      800.28      821.92     29.20 o
  -7   6   7     1817.46     1871.04     32.23 o
  -6   6   7       88.75       71.90      6.30 o
  -5   6   7      228.48      208.26      8.25 o
  -4   6   7      306.75      311.63     12.08 o
  -3   6   7       64.78       73.89      7.89 o
  -2   6   7        0.06        0.48      2.69 o
  -1   6   7      338.16      299.86     17.36 o
   0   6   7      417.84      405.23     19.86 o
   1   6   7     2488.78     2595.07     28.28 o
   2   6   7       82.70       86.42      4.75 o
   3   6   7      466.96      497.36     28.28 o
   4   6   7      454.55      461.16     22.86 o
   5   6   7     3453.85     3372.34     62.37 o
   6   6   7       54.51       83.19     10.34 o
   7   6   7       13.46       16.50      5.31 o
   8   6   7        0.51       -1.55      3.66 o
   9   6   7      101.44      108.14      9.72 o
  10   6   7       55.95       56.64      6.12 o
  11   6   7       39.73       34.21      3.63 o
 -13   7   7        3.09        0.42      1.82 o
 -12   7   7       36.23       45.64      5.92 o
 -11   7   7       77.08       75.99      8.38 o
 -10   7   7       45.40       51.17      7.41 o
  -9   7   7      290.74      288.81     17.20 o
  -8   7   7      873.93      866.40     29.92 o
  -7   7   7      100.86       96.98     10.33 o
  -6   7   7       78.89       68.36      8.87 o
  -5   7   7       33.41       31.67      6.29 o
  -4   7   7      106.57       97.34      7.33 o
  -3   7   7       48.97       35.69      4.67 o
  -2   7   7      235.82      236.25     11.15 o
  -1   7   7      212.32      224.56      9.00 o
   0   7   7      346.65      370.97     12.62 o
   1   7   7     1681.33     1737.85     38.44 o
   2   7   7      730.43      700.56     28.96 o
   3   7   7       96.39       95.56      7.75 o
   4   7   7     1440.13     1483.20     40.79 o
   5   7   7      253.51      255.91     16.91 o
   6   7   7     1774.28     1704.36     42.00 o
   7   7   7      157.30      173.54     13.10 o
   8   7   7       97.57       93.53      8.94 o
   9   7   7        0.02        0.75      2.06 o
  10   7   7        0.86        2.33      1.52 o
 -12   8   7      123.70      147.57      8.39 o
 -11   8   7      109.35      126.84      9.18 o
 -10   8   7       52.01       58.06      7.13 o
  -9   8   7        6.67        1.15      3.10 o
  -8   8   7      262.18      282.76     16.54 o
  -7   8   7       42.89       35.30      6.35 o
  -6   8   7      343.10      338.90     18.67 o
  -5   8   7      148.38      126.40      9.69 o
  -4   8   7        0.14       -0.24      3.20 o
  -3   8   7       76.55       72.14      6.57 o
  -2   8   7      697.39      735.18     20.24 o
  -1   8   7      243.20      263.97     12.31 o
   0   8   7      461.40      472.11     16.44 o
   1   8   7       18.03       21.88      4.39 o
   2   8   7     2173.54     2220.99     35.50 o
   3   8   7       60.08       55.42      6.02 o
   4   8   7      247.16      245.66     16.28 o
   5   8   7      502.65      529.40     21.78 o
   6   8   7      642.84      637.44     23.43 o
   7   8   7      231.41      212.41     12.64 o
   8   8   7       31.68       31.51      4.59 o
   9   8   7      105.32       81.59      5.66 o
 -11   9   7       82.33      102.11      6.70 o
 -10   9   7      442.38      401.84     43.59 o
  -9   9   7        4.52       -0.32      1.34 o
  -8   9   7      259.89      265.20     14.02 o
  -7   9   7       16.18       16.03      4.56 o
  -6   9   7      520.54      496.72     21.54 o
  -5   9   7      429.42      411.93     20.07 o
  -4   9   7      109.71      102.87     10.48 o
  -3   9   7       61.45       66.84      8.75 o
  -2   9   7      172.59      173.20      9.71 o
  -1   9   7      197.44      193.35     10.27 o
   0   9   7      197.61      209.87     10.70 o
   1   9   7       16.73       19.17      2.87 o
   2   9   7      298.76      320.27     10.37 o
   3   9   7        0.56        1.59      1.86 o
   4   9   7      246.96      231.32     14.02 o
   5   9   7        7.08        8.22      2.41 o
   6   9   7       89.97       89.48      7.64 o
   7   9   7      193.28      182.13      9.24 o
 -10  10   7        4.30       11.63      2.32 o
  -9  10   7       61.38       64.67      5.71 o
  -8  10   7      416.44      407.87     15.35 o
  -7  10   7        3.64        1.34      2.42 o
  -6  10   7       16.77       11.95      3.76 o
  -5  10   7       72.19       68.15      5.44 o
  -4  10   7      290.95      318.99     16.65 o
  -3  10   7       76.85       97.92      9.77 o
  -2  10   7       85.62       96.23      9.78 o
  -1  10   7        1.34        0.98      2.11 o
   0  10   7      111.97      131.74      6.20 o
   1  10   7       22.82       23.89      2.78 o
   2  10   7       22.78       31.77      3.51 o
   3  10   7      180.64      193.41      7.79 o
   4  10   7        1.48        2.63      2.86 o
   5  10   7       29.49       27.30      2.64 o
  -8  11   7       50.94       42.19      3.72 o
  -7  11   7       19.61       20.58      3.29 o
  -6  11   7       33.90       43.99      4.98 o
  -5  11   7      182.80      192.65     10.50 o
  -4  11   7       32.60       23.66      2.93 o
  -3  11   7       18.05       14.64      2.81 o
  -2  11   7        5.25        6.14      2.90 o
  -1  11   7        1.61        2.45      2.20 o
   0  11   7        7.19        7.57      1.81 o
   1  11   7       49.87       45.97      4.67 o
   2  11   7      124.70      125.33     10.02 o
   3  11   7       35.80       30.21      4.57 o
  -4  12   7        5.06        5.59      1.73 o
  -3  12   7        2.56        7.14      1.92 o
  -2  12   7        6.33        5.03      1.30 o
  -1  12   7      106.36       90.87      6.63 o
   0  12   7       24.86       17.91      3.26 o
   1  12   7       12.37       11.68      2.46 o
 -16   0   8        0.51        1.68      1.29 o
 -14   0   8       10.19        8.63      3.81 o
 -12   0   8        4.71        7.49      4.16 o
 -10   0   8       47.29       53.40      7.78 o
  -8   0   8      387.37      346.14     18.74 o
  -6   0   8      159.71      203.77     13.04 o
  -4   0   8      518.59      695.15     22.18 o
  -2   0   8     4772.78     4755.83     58.33 o
   0   0   8     2751.60     2644.22     45.13 o
   2   0   8     4191.45     4184.51     61.61 o
   4   0   8        4.17        1.13      2.58 o
   6   0   8        8.29        9.63      3.29 o
   8   0   8       36.85       21.96      6.34 o
  10   0   8       15.04       13.56      4.66 o
  12   0   8       19.29       15.02      3.31 o
 -16   1   8       66.85       75.02      3.67 o
 -15   1   8       90.50       79.38      7.75 o
 -14   1   8       65.72      102.38      7.35 o
 -13   1   8      166.50      162.71      9.60 o
 -12   1   8       25.17       26.24      4.47 o
 -11   1   8      155.63      162.77     10.09 o
 -10   1   8        3.25        4.40      2.39 o
  -9   1   8      128.54      139.36      6.30 o
  -8   1   8       22.85       34.01      4.99 o
  -7   1   8       23.65       21.50      6.74 o
  -6   1   8      159.44      140.07      7.60 o
  -5   1   8       39.33       51.43      5.75 o
  -4   1   8      533.00      623.77     12.00 o
  -3   1   8     1224.71     1215.67     20.63 o
  -2   1   8     2959.75     3136.08     47.14 o
  -1   1   8      619.25      644.86     18.86 o
   0   1   8     1288.85     1176.13     21.37 o
   1   1   8        4.00       18.74      6.44 o
   2   1   8        0.61        3.02      2.15 o
   3   1   8      621.83      588.81     17.03 o
   4   1   8     2127.30     2295.68     34.63 o
   5   1   8        1.88        3.03      2.00 o
   6   1   8       92.30      100.14      5.79 o
   7   1   8      488.48      464.15     18.10 o
   8   1   8      263.33      260.30     13.47 o
   9   1   8        1.56        1.69      1.97 o
  10   1   8        5.55        2.91      1.78 o
  11   1   8       54.41       53.05      4.93 o
  12   1   8       17.91       18.72      2.33 o
 -16   2   8      103.90      128.23      6.55 o
 -15   2   8       23.29       11.76      1.62 o
 -14   2   8       71.95       70.41      5.49 o
 -13   2   8        6.21        3.94      3.48 o
 -12   2   8       31.27       30.66      4.50 o
 -11   2   8       30.45       34.54      4.79 o
 -10   2   8      897.10      923.27     19.45 o
  -9   2   8     1366.03     1374.88     23.68 o
  -8   2   8      132.97      131.20     12.49 o
  -7   2   8      483.17      473.35     14.44 o
  -6   2   8      151.90      163.79      8.05 o
  -5   2   8      442.83      423.69     17.03 o
  -4   2   8      875.85      949.82     14.45 o
  -3   2   8      363.13      430.10     16.89 o
  -2   2   8      450.91      421.11     17.12 o
  -1   2   8      648.84      569.89     14.56 o
   0   2   8      253.82      288.34     10.80 o
   1   2   8      367.96      326.47     11.82 o
   2   2   8       75.40       58.21      5.30 o
   3   2   8      503.47      523.55     16.10 o
   4   2   8        0.60        3.05      1.91 o
   5   2   8       11.97       15.89      1.98 o
   6   2   8       38.04       35.77      3.53 o
   7   2   8       84.30       76.14      5.75 o
   8   2   8      211.07      199.90      8.93 o
   9   2   8        3.60        3.81      2.06 o
  10   2   8       61.43       63.50      4.48 o
  11   2   8      124.77      114.08      6.33 o
  12   2   8       56.54       65.84      5.56 o
 -15   3   8        0.99        3.45      1.95 o
 -14   3   8       13.31        8.68      1.67 o
 -13   3   8      960.04      876.21     37.50 o
 -12   3   8        3.05        5.03      2.70 o
 -11   3   8       94.04      113.04      7.86 o
 -10   3   8     1364.13     1350.26     37.96 o
  -9   3   8      761.59      796.51     21.75 o
  -8   3   8     1814.56     1854.61     31.00 o
  -7   3   8      621.32      643.77     26.40 o
  -6   3   8       13.14        7.95      3.95 o
  -5   3   8      918.13      878.26     28.38 o
  -4   3   8      245.90      275.01     15.20 o
  -3   3   8      250.06      194.63      8.39 o
  -2   3   8        7.21        8.41      2.83 o
  -1   3   8      107.10       70.69      7.49 o
   0   3   8      793.46      769.60     17.81 o
   1   3   8      283.21      319.03     11.78 o
   2   3   8       24.60       26.22      3.70 o
   3   3   8      207.36      189.59      9.74 o
   4   3   8      210.92      213.03      8.64 o
   5   3   8       64.34       44.92      3.74 o
   6   3   8       80.35       64.59      6.61 o
   7   3   8      178.49      169.13      8.08 o
   8   3   8      122.43      110.73      6.50 o
   9   3   8      265.02      268.12      9.27 o
  10   3   8       44.95       39.90      3.32 o
  11   3   8       16.86        9.62      1.96 o
 -15   4   8       76.13       62.18      4.13 o
 -14   4   8       24.38       31.61      3.18 o
 -13   4   8       73.04       56.63      4.85 o
 -12   4   8       38.46       51.91      7.07 o
 -11   4   8     1048.75     1034.50     31.52 o
 -10   4   8      653.09      702.72     26.35 o
  -9   4   8     1425.35     1428.21     36.83 o
  -8   4   8      491.07      443.33     12.26 o
  -7   4   8        2.60        4.57      3.40 o
  -6   4   8     1085.98     1040.89     32.84 o
  -5   4   8      163.96      116.90     10.80 o
  -4   4   8      171.93      158.99     11.98 o
  -3   4   8        3.71       10.03      3.38 o
  -2   4   8      441.14      468.38     13.28 o
  -1   4   8      597.12      642.71     22.53 o
   0   4   8      736.65      783.75     26.22 o
   1   4   8      464.61      526.57     22.66 o
   2   4   8       23.87       29.37      6.09 o
   3   4   8      157.74      150.16      9.07 o
   4   4   8      454.47      421.36     12.34 o
   5   4   8       19.78       20.63      3.39 o
   6   4   8       42.89       55.43      6.28 o
   7   4   8        0.41       -1.63      2.57 o
   8   4   8      110.20      119.89      8.24 o
   9   4   8        2.94        6.48      2.43 o
  10   4   8     1078.50     1136.06     19.79 o
  11   4   8      927.70      799.84     59.97 o
 -14   5   8        8.79       12.33      1.75 o
 -13   5   8       35.12       30.50      3.88 o
 -12   5   8       92.91       93.39      8.85 o
 -11   5   8       70.29       76.20      6.04 o
 -10   5   8       55.48       57.72      5.49 o
  -9   5   8      273.91      270.28     13.16 o
  -8   5   8      193.97      180.13      9.11 o
  -7   5   8      642.13      561.20     22.30 o
  -6   5   8      232.91      240.28     13.40 o
  -5   5   8      142.24      118.94      7.97 o
  -4   5   8      718.12      766.04     26.83 o
  -3   5   8        4.08       11.13      3.49 o
  -2   5   8      648.32      687.65     23.93 o
  -1   5   8      227.48      196.79      8.96 o
   0   5   8     2570.62     2671.36     48.64 o
   1   5   8     1118.49     1067.96     32.58 o
   2   5   8      441.28      465.60     12.40 o
   3   5   8       38.06       36.17      3.86 o
   4   5   8     1483.72     1403.38     26.56 o
   5   5   8      121.50      107.78      8.30 o
   6   5   8       25.21       32.85      4.72 o
   7   5   8      697.96      690.09     19.01 o
   8   5   8       14.69       14.13      3.18 o
   9   5   8       44.85       40.91      4.75 o
  10   5   8       57.75       60.90      3.96 o
  11   5   8       59.85       45.38      3.87 o
 -14   6   8        0.57        0.43      1.08 o
 -13   6   8       21.09       29.04      4.49 o
 -12   6   8        7.26        8.01      3.35 o
 -11   6   8        0.00        0.42      2.93 o
 -10   6   8       31.93       30.33      6.32 o
  -9   6   8       96.08      109.92     11.13 o
  -8   6   8      225.67      229.73     15.59 o
  -7   6   8        1.67       -0.65      2.27 o
  -6   6   8        1.00        2.99      3.64 o
  -5   6   8      156.36      161.27      6.79 o
  -4   6   8      375.12      387.91     11.25 o
  -3   6   8       20.70       19.21      2.31 o
  -2   6   8      221.18      209.94      8.34 o
  -1   6   8        2.88        4.15      2.13 o
   0   6   8     2682.09     2635.57     34.54 o
   1   6   8      307.58      316.11     10.41 o
   2   6   8       27.39       25.72      3.17 o
   3   6   8      250.91      215.05     15.88 o
   4   6   8      933.97      990.48     49.02 o
   5   6   8        4.90        3.88      4.05 o
   6   6   8       11.56       18.17      5.47 o
   7   6   8      223.55      230.16     15.50 o
   8   6   8        7.02       11.94      4.09 o
   9   6   8       28.58       24.11      4.31 o
  10   6   8      169.49      175.12      8.77 o
 -13   7   8      178.89      209.51      9.08 o
 -12   7   8      186.86      246.37     12.31 o
 -11   7   8       17.93        6.80      3.07 o
 -10   7   8       21.54       30.55      5.80 o
  -9   7   8        8.91        7.18      3.41 o
  -8   7   8       26.04       20.39      5.49 o
  -7   7   8       38.88       34.62      6.54 o
  -6   7   8      374.97      394.73     20.07 o
  -5   7   8      110.91       99.17     10.29 o
  -4   7   8        4.78        5.85      2.16 o
  -3   7   8      691.85      749.40     16.21 o
  -2   7   8       29.29       27.66      3.37 o
  -1   7   8     1027.57     1066.54     33.29 o
   0   7   8      200.63      220.86     11.24 o
   1   7   8      464.84      482.81     16.61 o
   2   7   8     1292.86     1332.71     27.53 o
   3   7   8      557.42      533.40     24.79 o
   4   7   8       60.43       70.64      6.66 o
   5   7   8      139.93      136.41     12.17 o
   6   7   8        8.47       14.39      4.84 o
   7   7   8       79.76       84.85      8.72 o
   8   7   8        0.28        1.28      2.20 o
   9   7   8        5.90        7.79      2.49 o
 -12   8   8        0.75       -0.59      2.82 o
 -11   8   8       84.70       94.44      7.56 o
 -10   8   8       75.20       78.41      7.73 o
  -9   8   8      440.59      398.83     18.27 o
  -8   8   8       50.69       53.35      7.44 o
  -7   8   8       65.89       63.32      8.24 o
  -6   8   8      170.92      162.30      9.04 o
  -5   8   8       19.30       20.87      3.09 o
  -4   8   8        0.60        1.07      2.03 o
  -3   8   8        0.32        1.14      2.64 o
  -2   8   8        7.13        6.37      2.70 o
  -1   8   8       41.73       40.63      5.30 o
   0   8   8      258.93      264.38     12.37 o
   1   8   8      972.75     1027.14     30.14 o
   2   8   8       59.81       64.39      6.28 o
   3   8   8      148.25      147.53     12.68 o
   4   8   8       11.87       12.48      3.22 o
   5   8   8      106.81      103.14      9.81 o
   6   8   8        5.79        1.81      2.46 o
   7   8   8       17.76       16.57      3.68 o
   8   8   8       17.66       18.10      3.11 o
 -11   9   8       48.55       50.44      4.32 o
 -10   9   8       69.05       47.80      6.37 o
  -9   9   8      443.53      430.33     10.96 o
  -8   9   8      291.15      279.35      9.58 o
  -7   9   8      688.05      645.50     15.11 o
  -6   9   8        7.68       10.36      3.81 o
  -5   9   8        1.01        2.92      2.40 o
  -4   9   8       44.09       44.55      7.18 o
  -3   9   8       40.80       36.76      6.71 o
  -2   9   8       10.61        3.28      2.39 o
  -1   9   8      292.85      300.50     12.49 o
   0   9   8      119.32       97.32      7.35 o
   1   9   8      103.00      105.33      7.48 o
   2   9   8       90.15       95.90      9.63 o
   3   9   8      206.04      223.01     10.46 o
   4   9   8      168.94      161.17      9.45 o
   5   9   8      224.48      221.13     11.93 o
   6   9   8       97.00       88.46      6.83 o
   7   9   8      109.33       94.07      5.72 o
  -9  10   8        4.29        6.44      1.99 o
  -8  10   8       41.01       46.27      5.11 o
  -7  10   8        0.14       -0.45      2.47 o
  -6  10   8        3.38        1.97      2.37 o
  -5  10   8       62.01       61.29      4.95 o
  -4  10   8        0.34       -1.70      2.11 o
  -3  10   8       20.88       18.17      3.33 o
  -2  10   8       84.23       88.76      8.76 o
  -1  10   8       47.63       42.23      4.42 o
   0  10   8       95.09       83.48      5.95 o
   1  10   8      372.22      351.20     11.45 o
   2  10   8      264.04      256.23     19.18 o
   3  10   8        2.07        4.71      1.88 o
   4  10   8      105.90       83.07     10.68 o
   5  10   8       39.46       37.38      3.62 o
  -7  11   8       57.84       51.58      4.30 o
  -6  11   8      244.71      241.36     10.12 o
  -5  11   8        1.07        2.45      1.75 o
  -4  11   8        9.84        9.86      1.88 o
  -3  11   8        7.52        7.18      1.94 o
  -2  11   8       53.51       58.29      7.41 o
  -1  11   8       23.84       24.08      3.16 o
   0  11   8        4.32        4.07      2.88 o
   1  11   8      125.17      124.42      9.51 o
   2  11   8        3.91        0.79      1.93 o
   3  11   8        6.15        3.91      1.64 o
 -15   0   9       17.31        8.06      2.58 o
 -13   0   9      155.44      129.32     12.00 o
 -11   0   9       26.67       30.42      6.84 o
  -9   0   9      286.03      297.22     13.25 o
  -7   0   9     6477.35     6341.56     78.26 o
  -5   0   9       33.85       31.75      5.50 o
  -3   0   9     2210.66     2450.61     44.85 o
  -1   0   9        4.63        4.31      3.08 o
   1   0   9      341.75      369.44     19.07 o
   3   0   9      691.42      653.65     27.09 o
   5   0   9       36.76       19.43      4.12 o
   7   0   9        3.13        8.93      5.48 o
   9   0   9        6.92       13.84      5.15 o
  11   0   9      136.51      157.57      9.88 o
 -16   1   9       14.93       16.04      2.44 o
 -15   1   9       74.80      105.63     11.19 o
 -14   1   9        0.94        2.93      1.97 o
 -13   1   9      153.91      154.51      9.03 o
 -12   1   9       33.55       32.59      4.77 o
 -11   1   9      117.76      133.03      9.27 o
 -10   1   9      206.15      241.26     16.32 o
  -9   1   9      401.21      448.98     11.29 o
  -8   1   9      148.08      159.42     10.35 o
  -7   1   9       93.52       90.93      6.79 o
  -6   1   9      139.44      166.39      8.67 o
  -5   1   9      808.93      950.64     19.80 o
  -4   1   9     2840.31     2903.20     27.59 o
  -3   1   9     2068.83     2110.26     40.85 o
  -2   1   9      161.97      131.42      7.55 o
  -1   1   9        6.62       10.19      2.55 o
   0   1   9     1038.05      968.44     21.08 o
   1   1   9       67.27       68.39      5.95 o
   2   1   9      297.58      303.83     12.77 o
   3   1   9       78.68       82.13      6.95 o
   4   1   9        0.28        1.54      1.73 o
   5   1   9      135.00      113.50      6.26 o
   6   1   9        5.38        2.49      3.17 o
   7   1   9       28.00       10.61      2.68 o
   8   1   9      132.04      127.80      6.96 o
   9   1   9      220.10      229.25      9.40 o
  10   1   9        4.88        2.36      2.22 o
  11   1   9       71.81       71.96      4.64 o
 -16   2   9        0.41       -0.38      1.07 o
 -15   2   9        1.16       -1.08      1.08 o
 -14   2   9      122.09      150.94      7.48 o
 -13   2   9        7.23       10.95      2.86 o
 -12   2   9        4.56        4.04      4.03 o
 -11   2   9      249.94      253.94     12.01 o
 -10   2   9      196.00      197.47     10.50 o
  -9   2   9      475.83      503.87     13.70 o
  -8   2   9      310.46      307.63     10.20 o
  -7   2   9       32.56       36.72      6.67 o
  -6   2   9      122.95       93.01      6.39 o
  -5   2   9      506.36      497.50     14.62 o
  -4   2   9      224.01      221.01      7.47 o
  -3   2   9       39.29       40.60      5.74 o
  -2   2   9      107.32      100.94      9.14 o
  -1   2   9       27.80       19.32      3.08 o
   0   2   9       30.72       34.14      4.19 o
   1   2   9     1157.00     1095.92     23.40 o
   2   2   9      720.86      776.94     20.20 o
   3   2   9      278.51      283.45     12.55 o
   4   2   9      564.78      540.61     17.25 o
   5   2   9      322.70      291.29      9.57 o
   6   2   9      376.16      326.18     13.17 o
   7   2   9        7.08       12.62      2.70 o
   8   2   9      678.27      627.44     22.46 o
   9   2   9       49.90       56.64      4.25 o
  10   2   9       85.55       77.11      6.35 o
  11   2   9        6.39       11.57      3.17 o
 -15   3   9       81.08      106.44      6.83 o
 -14   3   9      396.07      361.26     10.29 o
 -13   3   9      164.06      151.47      6.22 o
 -12   3   9       46.94       49.57      5.00 o
 -11   3   9      135.92      142.06      8.51 o
 -10   3   9       12.92       19.42      6.76 o
  -9   3   9      224.11      243.08     15.84 o
  -8   3   9      572.84      586.75     17.80 o
  -7   3   9        1.04        6.38      2.49 o
  -6   3   9       26.61       23.68      5.72 o
  -5   3   9        0.07        1.51      2.47 o
  -4   3   9      170.38      117.29     10.55 o
  -3   3   9       52.61       37.74      4.13 o
  -2   3   9     1153.51     1169.09     30.82 o
  -1   3   9      444.01      450.24     20.03 o
   0   3   9        3.78       13.20      3.93 o
   1   3   9      446.84      435.65     14.76 o
   2   3   9      200.15      211.11     10.57 o
   3   3   9       25.65       14.38      2.27 o
   4   3   9       82.41       62.63      5.01 o
   5   3   9       19.20       17.06      4.56 o
   6   3   9     1253.02     1195.01     21.11 o
   7   3   9       59.64       44.69      4.17 o
   8   3   9      121.44      131.44      6.49 o
   9   3   9       32.44       31.76      3.14 o
  10   3   9        6.07        3.44      1.66 o
  11   3   9        0.07        2.82      1.66 o
 -15   4   9      178.99      148.01      6.08 o
 -14   4   9        1.31        0.72      1.15 o
 -13   4   9        9.24        4.62      1.82 o
 -12   4   9       17.55       16.89      3.03 o
 -11   4   9      136.45      147.49      8.56 o
 -10   4   9        1.51        6.14      2.44 o
  -9   4   9     1008.56      983.97     68.94 o
  -8   4   9      414.77      407.91     14.79 o
  -7   4   9       57.93       55.51      5.42 o
  -6   4   9       14.69       22.08      3.63 o
  -5   4   9        1.28        1.17      2.40 o
  -4   4   9      125.49      118.42     10.86 o
  -3   4   9        0.21        3.80      3.06 o
  -2   4   9      259.29      294.66     25.66 o
  -1   4   9      245.31      261.67     15.38 o
   0   4   9      463.28      460.53     21.34 o
   1   4   9      509.01      532.43     24.02 o
   2   4   9     1810.69     1829.99     21.99 o
   3   4   9      237.43      241.16      9.00 o
   4   4   9      228.94      209.20     10.77 o
   5   4   9     1619.34     1576.29     51.40 o
   6   4   9      401.63      422.24     16.00 o
   7   4   9        3.66        5.10      2.45 o
   8   4   9        3.28        4.87      2.15 o
   9   4   9       48.77       42.99      4.19 o
  10   4   9     1016.58      973.25     15.31 o
 -14   5   9        0.48        0.86      2.46 o
 -13   5   9       10.89       15.61      3.21 o
 -12   5   9        4.47        6.33      1.95 o
 -11   5   9      388.50      389.85     16.73 o
 -10   5   9       34.11       26.04      3.67 o
  -9   5   9        7.23       10.01      2.53 o
  -8   5   9      922.02      865.39     31.69 o
  -7   5   9      726.39      688.32     16.85 o
  -6   5   9       57.87       46.57      4.16 o
  -5   5   9       28.14       24.11      3.76 o
  -4   5   9       74.04       62.07      4.25 o
  -3   5   9      230.00      250.06      8.18 o
  -2   5   9      356.71      360.49     10.90 o
  -1   5   9      759.74      730.97     15.38 o
   0   5   9       27.77       28.16      3.20 o
   1   5   9      854.98      821.82     14.89 o
   2   5   9        1.18        0.53      1.80 o
   3   5   9      476.68      461.82     13.05 o
   4   5   9      748.50      774.46     20.21 o
   5   5   9      102.64       95.23      7.79 o
   6   5   9       77.81       55.46      5.82 o
   7   5   9      579.78      589.12     16.66 o
   8   5   9        0.32        3.40      3.95 o
   9   5   9      367.13      363.06     25.66 o
  10   5   9      126.09      124.10      6.81 o
 -14   6   9       40.67       22.14      3.00 o
 -13   6   9      108.86      123.06      7.59 o
 -12   6   9       80.59       83.61      7.78 o
 -11   6   9       27.17       16.17      4.24 o
 -10   6   9        1.14       -3.36      3.36 o
  -9   6   9       19.47       18.83      4.57 o
  -8   6   9       47.57       41.11      6.82 o
  -7   6   9      164.16      145.55     12.18 o
  -6   6   9      133.57      153.73      8.96 o
  -5   6   9     1004.25      967.57     16.23 o
  -4   6   9       16.86       12.38      2.61 o
  -3   6   9      223.32      247.25      9.32 o
  -2   6   9       87.57       77.03      5.71 o
  -1   6   9      684.90      700.79     15.35 o
   0   6   9     1740.94     1789.17     24.42 o
   1   6   9       11.33        7.37      2.06 o
   2   6   9        4.68        5.80      1.78 o
   3   6   9      509.06      507.93     17.58 o
   4   6   9       34.62       38.97      4.05 o
   5   6   9       36.62       36.59      4.66 o
   6   6   9        0.24       -1.19      1.84 o
   7   6   9        0.82       -1.01      2.91 o
   8   6   9        9.01       15.84      4.07 o
   9   6   9       94.16       93.65      6.89 o
 -13   7   9        6.25        5.88      1.90 o
 -12   7   9      142.38      158.08      9.06 o
 -11   7   9       96.84      115.99      9.07 o
 -10   7   9      128.99      139.43     10.91 o
  -9   7   9       42.45       45.44      6.83 o
  -8   7   9       70.03       70.06      8.55 o
  -7   7   9        0.36        3.20      3.13 o
  -6   7   9      219.44      211.59     10.66 o
  -5   7   9       94.23       88.24      5.98 o
  -4   7   9      923.13      922.97     16.27 o
  -3   7   9     1113.09     1192.81     20.58 o
  -2   7   9     1374.27     1428.46     22.34 o
  -1   7   9      108.29      111.98      6.41 o
   0   7   9      258.78      252.42     11.90 o
   1   7   9       13.31       11.12      3.42 o
   2   7   9       11.51       10.69      2.60 o
   3   7   9        5.07        4.41      2.84 o
   4   7   9       21.13       22.65      3.75 o
   5   7   9      176.98      201.34     14.13 o
   6   7   9        2.74        8.06      3.67 o
   7   7   9       51.07       58.42      6.62 o
   8   7   9      109.41      104.01      7.36 o
 -12   8   9      103.33       95.34      3.81 o
 -11   8   9       23.56       13.12      2.07 o
 -10   8   9      123.39      114.54      6.23 o
  -9   8   9      349.11      348.59     11.66 o
  -8   8   9      363.50      354.31     15.03 o
  -7   8   9        5.26        4.53      4.20 o
  -6   8   9       18.18       27.73      3.29 o
  -5   8   9      103.86       91.99      5.70 o
  -4   8   9      192.10      182.15      8.09 o
  -3   8   9      138.73      140.56      7.53 o
  -2   8   9        3.14        1.88      2.53 o
  -1   8   9      161.11      156.23      9.38 o
   0   8   9        5.95        3.06      2.52 o
   1   8   9      223.86      273.11     12.09 o
   2   8   9      760.03      781.92     21.28 o
   3   8   9       56.06       45.89      5.27 o
   4   8   9       65.16       62.59      5.60 o
   5   8   9       19.02       11.77      3.72 o
   6   8   9        0.75       -1.86      2.32 o
   7   8   9        1.89        1.32      1.58 o
 -10   9   9      119.69       85.08      9.98 o
  -9   9   9      132.87      117.26      5.39 o
  -8   9   9       73.85       89.71      5.17 o
  -7   9   9       68.06       63.56      4.66 o
  -6   9   9       16.42        9.85      3.26 o
  -5   9   9       35.97       36.70      4.54 o
  -4   9   9      281.77      287.99     12.13 o
  -3   9   9       24.67       26.62      4.20 o
  -2   9   9      105.43      111.63      6.52 o
  -1   9   9        7.62        7.67      2.13 o
   0   9   9      112.14      106.58      6.25 o
   1   9   9      163.67      133.10      6.74 o
   2   9   9     1537.04     1517.50     26.67 o
   3   9   9       47.86       64.69      5.37 o
   4   9   9      360.59      309.14     31.48 o
   5   9   9      137.81      142.14      8.67 o
   6   9   9      221.05      206.20      8.72 o
  -9  10   9      247.07      228.42      8.09 o
  -8  10   9        2.06        6.55      2.09 o
  -7  10   9        9.32        7.45      2.68 o
  -6  10   9       17.24       12.93      3.11 o
  -5  10   9       22.12       24.35      3.06 o
  -4  10   9        4.76        1.97      1.86 o
  -3  10   9      107.35      101.54      6.57 o
  -2  10   9       27.92       26.14      3.56 o
  -1  10   9       62.21       52.05      7.45 o
   0  10   9      259.45      253.19      8.03 o
   1  10   9       17.24       11.89      2.56 o
   2  10   9      404.93      372.93     10.81 o
   3  10   9      323.39      250.27     17.05 o
   4  10   9      246.67      195.95      8.01 o
  -6  11   9        0.23        0.46      1.05 o
  -5  11   9       73.51       77.38      5.42 o
  -4  11   9        4.18        8.52      2.10 o
  -3  11   9       29.46       28.01      3.81 o
  -2  11   9        9.54        8.37      1.75 o
  -1  11   9      103.95      109.84      8.38 o
   0  11   9        6.86        4.38      2.38 o
   1  11   9        3.82        4.67      2.07 o
 -14   0  10        0.64        1.44      2.45 o
 -12   0  10      122.70      109.04     11.09 o
 -10   0  10     1467.07     1581.15     41.97 o
  -8   0  10     4247.52     4340.05     75.26 o
  -6   0  10     2106.02     2134.16     45.38 o
  -4   0  10      123.34      170.47     12.48 o
  -2   0  10      981.73      930.50     29.95 o
   0   0  10      274.67      258.88     16.67 o
   2   0  10      106.93       93.25      7.10 o
   4   0  10      696.64      669.49     28.92 o
   6   0  10       19.14       10.16      5.99 o
   8   0  10       86.41       90.62     10.61 o
  10   0  10       18.80       14.59      3.67 o
 -15   1  10       12.74        7.30      1.62 o
 -14   1  10      102.72      121.38      6.77 o
 -13   1  10       17.28       16.13      5.33 o
 -12   1  10       52.12       46.75      5.38 o
 -11   1  10      247.09      264.99     12.23 o
 -10   1  10     2933.34     3079.99     41.30 o
  -9   1  10     1209.69     1210.04     21.27 o
  -8   1  10        3.84        6.90      1.76 o
  -7   1  10      999.40     1042.35     15.82 o
  -6   1  10       76.14       59.95      7.97 o
  -5   1  10      189.64      197.19      9.54 o
  -4   1  10      611.81      613.37     16.84 o
  -3   1  10       91.86       97.99      9.58 o
  -2   1  10       36.87       21.91      3.51 o
  -1   1  10       67.16       61.01      5.70 o
   0   1  10      191.00      164.34      9.40 o
   1   1  10       11.71       10.68      2.88 o
   2   1  10       86.29       78.90      4.63 o
   3   1  10        0.71        3.56      1.56 o
   4   1  10       16.54       10.04      3.29 o
   5   1  10       89.96       62.36      7.42 o
   6   1  10      361.64      314.81     15.08 o
   7   1  10      462.58      439.04     16.84 o
   8   1  10      322.76      374.40     14.34 o
   9   1  10      109.81      113.13      7.17 o
  10   1  10       36.64       37.80      3.62 o
 -15   2  10       59.53       64.43      4.37 o
 -14   2  10       19.98        9.60      2.10 o
 -13   2  10        1.36        4.25      2.17 o
 -12   2  10      178.21      185.76      9.64 o
 -11   2  10      131.65      135.90      8.45 o
 -10   2  10     1082.44     1113.88     24.25 o
  -9   2  10      341.64      374.19     13.83 o
  -8   2  10        0.27        2.05      1.76 o
  -7   2  10      220.56      228.27      7.37 o
  -6   2  10        5.98        9.22      3.51 o
  -5   2  10       91.69      104.99      6.78 o
  -4   2  10       10.80       20.01      2.53 o
  -3   2  10     1119.44     1098.08     31.15 o
  -2   2  10        7.20        0.24      2.42 o
  -1   2  10        0.02        3.23      1.94 o
   0   2  10      361.33      370.19     23.86 o
   1   2  10       26.21       32.96      4.53 o
   2   2  10      406.80      415.58     10.55 o
   3   2  10     1544.09     1453.77     30.01 o
   4   2  10       13.50        8.26      3.04 o
   5   2  10      289.05      314.03     11.31 o
   6   2  10       18.51       12.38      2.59 o
   7   2  10        0.55        0.61      1.69 o
   8   2  10       77.10       76.21      4.78 o
   9   2  10        9.25        7.18      2.13 o
  10   2  10        0.28       -0.50      1.03 o
 -15   3  10       36.55       31.11      3.48 o
 -14   3  10       57.00       70.03      6.54 o
 -13   3  10        2.44       -0.15      5.04 o
 -12   3  10       16.93       14.54      2.78 o
 -11   3  10       33.66       35.72      4.29 o
 -10   3  10      237.89      242.77     13.80 o
  -9   3  10      379.26      357.51     13.03 o
  -8   3  10       30.07       32.26      4.50 o
  -7   3  10       18.11        9.87      2.18 o
  -6   3  10       91.04       95.38      4.89 o
  -5   3  10      142.53      142.99     12.47 o
  -4   3  10       76.91       77.80      9.07 o
  -3   3  10       95.82       90.22      6.58 o
  -2   3  10       15.81       25.74      5.43 o
  -1   3  10     1443.90     1498.11     38.75 o
   0   3  10      181.33      182.59     14.28 o
   1   3  10     3756.99     3790.89     42.78 o
   2   3  10      589.00      623.91     11.57 o
   3   3  10      542.97      549.64     12.31 o
   4   3  10      199.30      193.51     10.37 o
   5   3  10     1031.27      979.90     29.35 o
   6   3  10        1.00        1.96      2.21 o
   7   3  10        5.80        5.91      3.34 o
   8   3  10       56.00       50.16     12.13 o
   9   3  10      145.45      146.74      6.72 o
  10   3  10       45.27       61.11      5.66 o
 -14   4  10        9.58        6.35      2.03 o
 -13   4  10       78.21       96.05      7.79 o
 -12   4  10       78.14       78.69      8.03 o
 -11   4  10       64.18       76.41      8.29 o
 -10   4  10       16.54       24.16      4.88 o
  -9   4  10        9.23       16.82      4.80 o
  -8   4  10       85.82      101.65      9.92 o
  -7   4  10      142.92      149.06      8.88 o
  -6   4  10      352.41      338.63     10.61 o
  -5   4  10      166.36      154.31      5.64 o
  -4   4  10      145.23      133.24      4.78 o
  -3   4  10      204.73      224.20      6.26 o
  -2   4  10      210.21      210.73      5.40 o
  -1   4  10        5.76        6.67      1.37 o
   0   4  10        0.87        4.28      1.63 o
   1   4  10      581.47      599.07     11.19 o
   2   4  10     1491.50     1451.76     20.24 o
   3   4  10      426.66      413.64     12.29 o
   4   4  10       26.70       27.17      4.37 o
   5   4  10       68.40       88.63      7.69 o
   6   4  10       70.88       65.36      6.29 o
   7   4  10       12.70       12.98      2.98 o
   8   4  10        3.06        3.13      1.62 o
   9   4  10       22.67       16.60      2.35 o
 -14   5  10       47.04       51.70      4.74 o
 -13   5  10       57.39       33.67      2.72 o
 -12   5  10      239.83      216.53      8.06 o
 -11   5  10        4.00        2.18      1.64 o
 -10   5  10       56.13       49.75      4.65 o
  -9   5  10       80.17       68.56      5.51 o
  -8   5  10        1.63        2.67      1.80 o
  -7   5  10       43.82       27.52      5.02 o
  -6   5  10       52.73       59.91      5.64 o
  -5   5  10       28.56       27.86      2.68 o
  -4   5  10      406.29      440.33     11.30 o
  -3   5  10        2.88        4.31      1.53 o
  -2   5  10      202.93      211.18      8.78 o
  -1   5  10      156.25      160.92      6.82 o
   0   5  10      100.84      104.69      5.53 o
   1   5  10      497.25      517.34     14.15 o
   2   5  10      178.29      187.12      8.58 o
   3   5  10      770.50      759.85     16.75 o
   4   5  10      257.00      268.98     10.13 o
   5   5  10       10.85        6.08      3.18 o
   6   5  10       24.89       22.72      5.98 o
   7   5  10       24.04       25.02      3.41 o
   8   5  10       89.22       85.73      5.08 o
   9   5  10        7.61        7.65      1.95 o
 -13   6  10      180.62      140.20      8.60 o
 -12   6  10       36.85       26.66      4.06 o
 -11   6  10       25.58       16.14      3.66 o
 -10   6  10       33.22       28.74      5.05 o
  -9   6  10       47.31       44.46      6.35 o
  -8   6  10      160.13      143.08     11.57 o
  -7   6  10       52.08       40.51      6.44 o
  -6   6  10     1160.25     1117.92     23.01 o
  -5   6  10      311.21      255.35      9.75 o
  -4   6  10      347.87      354.31     12.18 o
  -3   6  10      185.06      198.85      9.19 o
  -2   6  10      768.28      769.56     17.67 o
  -1   6  10      160.07      176.61      8.51 o
   0   6  10      298.72      259.04     10.22 o
   1   6  10      138.42      129.27      7.22 o
   2   6  10       58.34       54.45      4.75 o
   3   6  10       21.24       15.24      3.01 o
   4   6  10      353.72      343.09     10.68 o
   5   6  10        0.47        3.50      1.94 o
   6   6  10       17.06       16.51      2.81 o
   7   6  10       89.34       81.12      7.69 o
   8   6  10        0.48       -1.90      1.90 o
 -12   7  10        5.87        4.62      1.30 o
 -11   7  10      143.47      158.57      7.09 o
 -10   7  10      263.25      265.62     10.16 o
  -9   7  10       62.92       64.29      5.96 o
  -8   7  10       64.81       59.21      7.18 o
  -7   7  10      198.90      184.09      9.58 o
  -6   7  10       56.76       44.48      4.13 o
  -5   7  10      161.31      129.00      6.93 o
  -4   7  10       28.21       31.50      3.25 o
  -3   7  10      154.57      129.60      6.17 o
  -2   7  10       43.34       34.91      3.38 o
  -1   7  10      191.27      170.22      7.05 o
   0   7  10      145.98      132.49      6.04 o
   1   7  10       68.21       53.90      4.69 o
   2   7  10       29.21       33.82      4.98 o
   3   7  10       16.91       10.70      2.93 o
   4   7  10       34.75       35.95      5.93 o
   5   7  10        1.29       -1.41      2.95 o
   6   7  10       85.26       95.11      8.19 o
   7   7  10      171.24      153.71      8.96 o
   8   7  10      279.11      253.05      8.64 o
 -11   8  10       13.46       13.07      5.81 o
 -10   8  10       31.11       32.49      3.16 o
  -9   8  10       15.55       14.95      2.58 o
  -8   8  10      108.21      105.96      6.50 o
  -7   8  10      145.23      151.64      7.92 o
  -6   8  10        1.67        3.26      1.66 o
  -5   8  10      313.18      311.82      9.90 o
  -4   8  10       75.53       70.78      4.95 o
  -3   8  10       89.47       89.86      4.96 o
  -2   8  10      160.15      139.07      7.38 o
  -1   8  10      101.14       86.61      5.90 o
   0   8  10       24.38       25.55      3.22 o
   1   8  10        7.68        9.35      3.30 o
   2   8  10      511.18      522.13     21.87 o
   3   8  10      248.05      251.24     10.62 o
   4   8  10        0.39        0.41      1.65 o
   5   8  10       55.85       48.35      5.66 o
   6   8  10        4.50        2.89      1.88 o
  -9   9  10       50.37       49.08      9.65 o
  -8   9  10      133.60      121.65      5.77 o
  -7   9  10        2.96        1.13      1.25 o
  -6   9  10        9.05        6.06      1.89 o
  -5   9  10      235.27      215.23      9.24 o
  -4   9  10      193.51      164.47      8.61 o
  -3   9  10        3.75        2.90      2.97 o
  -2   9  10       50.76       58.27      4.46 o
  -1   9  10       26.21       28.76      3.33 o
   0   9  10      814.48      786.21     15.12 o
   1   9  10      109.80      104.16      6.99 o
   2   9  10      216.32      186.57      8.60 o
   3   9  10       47.01       57.81      8.35 o
   4   9  10       85.88       95.35      6.99 o
   5   9  10      129.81      112.85      6.39 o
  -7  10  10       19.13       20.63      3.02 o
  -6  10  10       19.98       17.75      3.18 o
  -5  10  10      115.45      113.17     18.89 o
  -4  10  10       90.17       81.62      6.25 o
  -3  10  10        1.16        0.24      1.60 o
  -2  10  10       33.32       28.23      3.51 o
  -1  10  10       81.67       95.72      9.43 o
   0  10  10      176.63      154.83     11.19 o
   1  10  10        3.89        7.37      1.97 o
   2  10  10      887.89      751.69     31.82 o
   3  10  10      299.73      253.98      8.64 o
  -2  11  10       18.20       17.37      2.83 o
  -1  11  10       33.00       30.92      3.72 o
   0  11  10      364.30      277.38      9.74 o
 -15   0  11        0.83        0.31      1.36 o
 -13   0  11      205.83      236.39     14.27 o
 -11   0  11     1862.70     1976.98     45.66 o
  -9   0  11     1612.79     1679.42     42.29 o
  -7   0  11       63.77       87.26      6.12 o
  -5   0  11      281.16      259.85     11.07 o
  -3   0  11      305.42      273.99     17.09 o
  -1   0  11       24.07       27.56      5.75 o
   1   0  11      468.62      477.66     12.81 o
   3   0  11      224.64      224.19     15.67 o
   5   0  11      837.09      760.93     33.92 o
   7   0  11      345.28      394.47     21.20 o
   9   0  11        4.87        1.18      2.19 o
 -15   1  11       20.90       42.02      2.92 o
 -14   1  11      127.66      142.54      7.88 o
 -13   1  11      208.88      204.65      9.24 o
 -12   1  11       33.47       37.37      4.58 o
 -11   1  11        2.80        6.07      2.57 o
 -10   1  11      749.93      750.75     25.85 o
  -9   1  11       62.45       75.19      6.69 o
  -8   1  11      159.15      161.88     10.34 o
  -7   1  11       48.12       49.53      2.69 o
  -6   1  11        6.94        6.55      1.21 o
  -5   1  11       89.66      100.80      4.02 o
  -4   1  11       70.41       74.05      6.07 o
  -3   1  11       65.01       65.35      8.34 o
  -2   1  11       63.42       62.99      5.92 o
  -1   1  11       65.34       63.33      4.82 o
   0   1  11     1338.07     1328.21     18.37 o
   1   1  11     2040.10     2028.96     18.51 o
   2   1  11       11.58        7.38      1.76 o
   3   1  11       77.60       75.61      9.60 o
   4   1  11       36.43       36.46      7.63 o
   5   1  11       55.55       43.79      6.42 o
   6   1  11      323.14      309.72     15.91 o
   7   1  11      250.88      262.15     12.03 o
   8   1  11       27.16       23.66      4.16 o
   9   1  11       65.82       74.30      4.95 o
  10   1  11       21.15       17.71      2.92 o
 -15   2  11       13.52       12.22      2.40 o
 -14   2  11      190.72      218.01     16.46 o
 -13   2  11        8.58        5.69      2.00 o
 -12   2  11     1025.01     1083.68     21.82 o
 -11   2  11      168.82      182.49      9.60 o
 -10   2  11       79.95       81.19      6.65 o
  -9   2  11     1390.34     1426.50     26.91 o
  -8   2  11       15.94       16.94      3.39 o
  -7   2  11       48.49       60.43      4.22 o
  -6   2  11      352.02      381.15      7.91 o
  -5   2  11      422.16      389.13      7.89 o
  -4   2  11      585.44      594.55      9.68 o
  -3   2  11      701.12      765.63     12.01 o
  -2   2  11      114.44      130.55      5.06 o
  -1   2  11      485.37      453.54      8.55 o
   0   2  11      210.84      200.81      6.55 o
   1   2  11      985.87      984.84     12.91 o
   2   2  11       38.26       34.14      3.32 o
   3   2  11       69.43       74.98      8.32 o
   4   2  11      323.00      338.42     14.08 o
   5   2  11       21.19       20.67      4.43 o
   6   2  11       44.58       57.77      6.13 o
   7   2  11       81.55       66.68      5.84 o
   8   2  11      182.43      180.90      8.24 o
   9   2  11       60.30       57.62      5.80 o
 -15   3  11       14.95       13.93      1.96 o
 -14   3  11       13.18       18.41      4.81 o
 -13   3  11        1.57        1.74      1.82 o
 -12   3  11      351.27      357.50     11.32 o
 -11   3  11      250.24      277.48     10.86 o
 -10   3  11       81.44       78.91      6.14 o
  -9   3  11        2.76        1.73      2.25 o
  -8   3  11      684.73      740.22     27.21 o
  -7   3  11      394.58      469.53     15.07 o
  -6   3  11      381.56      343.54      8.47 o
  -5   3  11       68.14       58.36      3.62 o
  -4   3  11      199.82      183.44      5.61 o
  -3   3  11      220.96      225.97      5.68 o
  -2   3  11      979.31     1017.73     15.78 o
  -1   3  11      370.38      361.76      7.83 o
   0   3  11      509.28      514.51     10.37 o
   1   3  11     3327.96     3305.43     29.68 o
   2   3  11        7.03       11.34      2.40 o
   3   3  11      183.94      186.76     10.13 o
   4   3  11      120.07       96.32      7.25 o
   5   3  11      108.99       90.31      7.43 o
   6   3  11        4.15        2.29      1.99 o
   7   3  11       43.54       34.11      3.91 o
   8   3  11       26.38       24.22      2.91 o
   9   3  11        0.53       -1.86      2.32 o
 -14   4  11        0.72        0.91      1.00 o
 -13   4  11       12.06       10.50      2.64 o
 -12   4  11       15.83       12.41      3.43 o
 -11   4  11       30.46       34.99      5.55 o
 -10   4  11        5.74        4.38      2.77 o
  -9   4  11       26.89       26.37      5.29 o
  -8   4  11      104.66      109.59     10.23 o
  -7   4  11       43.36       33.42      4.14 o
  -6   4  11      175.01      212.75      8.68 o
  -5   4  11        2.74        4.43      1.65 o
  -4   4  11      445.01      437.68      8.80 o
  -3   4  11      741.49      692.17     11.02 o
  -2   4  11      673.01      645.67     10.67 o
  -1   4  11      521.49      519.92     10.63 o
   0   4  11      581.37      631.04     11.73 o
   1   4  11      304.63      306.36      9.04 o
   2   4  11        0.68        2.51      1.80 o
   3   4  11        6.47        3.95      2.03 o
   4   4  11      508.77      534.14     14.35 o
   5   4  11      100.15      103.65     11.44 o
   6   4  11      112.62      121.29      7.65 o
   7   4  11      137.82      123.71      6.82 o
   8   4  11       51.55       52.16      3.81 o
 -13   5  11      123.31       99.81      5.29 o
 -12   5  11      146.87      136.84      8.03 o
 -11   5  11       42.09       41.96      5.16 o
 -10   5  11        1.73        0.59      1.90 o
  -9   5  11      172.13      183.94     11.87 o
  -8   5  11       82.83       72.41      7.75 o
  -7   5  11      387.41      411.68     11.66 o
  -6   5  11        0.09       -1.11      2.57 o
  -5   5  11      226.81      241.33      9.27 o
  -4   5  11       62.26       80.35      4.82 o
  -3   5  11      262.79      248.34      8.29 o
  -2   5  11      253.59      250.92      8.35 o
  -1   5  11      436.32      416.46     12.92 o
   0   5  11       20.80       23.93      3.41 o
   1   5  11       55.50       56.27      4.90 o
   2   5  11        4.55        5.60      1.91 o
   3   5  11        1.71        2.59      1.65 o
   4   5  11        7.28       12.57      3.13 o
   5   5  11        2.96        5.65      3.35 o
   6   5  11        1.44        3.46      3.96 o
   7   5  11       79.68       69.21      6.00 o
   8   5  11       11.99        8.46      1.55 o
 -13   6  11      163.48      147.89      7.71 o
 -12   6  11       19.83       16.83      3.77 o
 -11   6  11       13.93       13.81      4.14 o
 -10   6  11        5.40        5.44      3.51 o
  -9   6  11        2.39        2.93      3.12 o
  -8   6  11       29.32       33.15      6.61 o
  -7   6  11      134.41      125.47      8.22 o
  -6   6  11      185.71      171.91     10.07 o
  -5   6  11        6.33        5.33      2.44 o
  -4   6  11      297.02      275.98     10.69 o
  -3   6  11      400.70      399.75     12.90 o
  -2   6  11      335.54      383.68     12.58 o
  -1   6  11       47.88       45.72      4.62 o
   0   6  11      247.69      230.80      9.57 o
   1   6  11        6.12        6.08      3.23 o
   2   6  11      126.91      144.48      7.21 o
   3   6  11       97.48       99.15      5.00 o
   4   6  11      121.04      128.82      7.60 o
   5   6  11       73.55       84.45      5.65 o
   6   6  11      295.63      254.32      8.29 o
   7   6  11      442.83      444.98     14.37 o
 -12   7  11       51.54       52.52      4.76 o
 -11   7  11        0.36        0.63      2.00 o
 -10   7  11      124.04      115.37     13.88 o
  -9   7  11       75.98       78.59      9.54 o
  -8   7  11       49.11       41.09      4.22 o
  -7   7  11       72.79       48.52      7.69 o
  -6   7  11       11.98        8.73      2.03 o
  -5   7  11        1.26        2.16      2.36 o
  -4   7  11        0.26        1.94      1.94 o
  -3   7  11       68.85       61.90      5.23 o
  -2   7  11       33.50       26.65      3.41 o
  -1   7  11       72.39       96.73      6.13 o
   0   7  11      188.61      192.29      8.32 o
   1   7  11      364.70      351.83     10.69 o
   2   7  11       68.79       60.79      5.85 o
   3   7  11       39.01       42.73      6.24 o
   4   7  11       10.89        9.26      3.42 o
   5   7  11        1.87        0.86      1.86 o
   6   7  11       83.92       89.40      6.68 o
 -11   8  11       28.85       14.35      2.21 o
 -10   8  11      100.93       89.62      6.46 o
  -9   8  11      212.78      203.34     16.58 o
  -8   8  11       79.45       72.89      4.81 o
  -7   8  11        4.61        3.89      2.50 o
  -6   8  11        8.28       10.98      1.93 o
  -5   8  11       90.04       74.89      4.58 o
  -4   8  11       66.33       69.17      5.00 o
  -3   8  11        6.95        8.45      1.75 o
  -2   8  11       57.66       47.23      3.41 o
  -1   8  11      112.23      115.07      6.35 o
   0   8  11       16.24       15.19      4.34 o
   1   8  11       15.11       23.84     11.87 o
   2   8  11       68.74       64.15      5.51 o
   3   8  11       34.19       39.28     11.30 o
   4   8  11       37.47       43.07      5.35 o
   5   8  11       19.76       28.29      3.76 o
  -8   9  11      188.95      175.97      5.39 o
  -7   9  11        0.31       -0.20      1.97 o
  -6   9  11        2.77        3.51      1.11 o
  -5   9  11      447.40      429.89     11.58 o
  -4   9  11       17.32       14.33      2.64 o
  -3   9  11      192.79      172.15      7.98 o
  -2   9  11      200.75      206.59      8.78 o
  -1   9  11       51.63       58.21      6.31 o
   0   9  11      454.92      471.09     13.54 o
   1   9  11        0.39        0.39      3.79 o
   2   9  11       23.04       25.93      2.91 o
   3   9  11      160.35      144.78     29.74 o
   4   9  11      129.87      122.53      6.23 o
  -5  10  11       45.83       49.13      3.95 o
  -4  10  11       25.14       22.60      2.82 o
  -3  10  11       77.86       61.22      6.20 o
  -2  10  11       68.62       62.28      6.40 o
  -1  10  11      210.49      179.63     10.48 o
   0  10  11       38.94       28.39      4.29 o
   1  10  11      162.75      124.69      7.20 o
 -14   0  12     1235.89     1389.41     26.93 o
 -12   0  12     1387.00     1509.95     36.31 o
 -10   0  12        1.92        2.09      3.57 o
  -8   0  12      101.76      109.38      7.34 o
  -6   0  12       35.13       37.77      3.43 o
  -4   0  12      113.28      105.92      5.12 o
  -2   0  12      719.15      744.54     13.76 o
   0   0  12     2742.78     2837.51     31.73 o
   2   0  12      159.48      175.92      9.39 o
   4   0  12      265.31      266.22     20.19 o
   6   0  12     1069.21     1161.63     35.74 o
   8   0  12       62.06       57.36      6.28 o
 -15   1  12       40.08       32.06      3.26 o
 -14   1  12       26.95       28.07      2.87 o
 -13   1  12      559.58      623.33     17.23 o
 -12   1  12        0.13        4.95      2.68 o
 -11   1  12      274.84      288.63     14.17 o
 -10   1  12        3.83        6.86      2.24 o
  -9   1  12      644.24      658.58     14.64 o
  -8   1  12      393.27      404.36      8.76 o
  -7   1  12       18.60       13.34      1.78 o
  -6   1  12       49.24       62.59      3.05 o
  -5   1  12       84.48       73.92      3.30 o
  -4   1  12       28.49       23.34      1.95 o
  -3   1  12        2.22        3.63      1.19 o
  -2   1  12      259.55      264.32      6.13 o
  -1   1  12       90.05       86.39      3.67 o
   0   1  12      175.84      182.81      5.79 o
   1   1  12        1.29        4.33      1.70 o
   2   1  12     1571.03     1568.42     28.22 o
   3   1  12       15.10       18.45      5.35 o
   4   1  12       56.00       61.04     14.95 o
   5   1  12       85.89       78.21      7.33 o
   6   1  12        2.01        3.59      2.22 o
   7   1  12      174.87      194.50     10.80 o
   8   1  12        0.31        0.55      1.39 o
   9   1  12        0.50        3.77      1.82 o
 -15   2  12       82.59       63.05      4.07 o
 -14   2  12        2.35       -0.03      1.79 o
 -13   2  12        0.98        2.42      1.43 o
 -12   2  12       31.90       36.96      3.24 o
 -11   2  12       28.08       23.80      2.82 o
 -10   2  12        0.76        1.66      1.55 o
  -9   2  12      789.13      793.52     16.14 o
  -8   2  12      838.66      839.54     14.28 o
  -7   2  12      662.94      697.95     12.07 o
  -6   2  12       13.73       14.33      2.05 o
  -5   2  12       93.43       88.48      3.98 o
  -4   2  12      131.27      131.55      4.80 o
  -3   2  12      180.74      156.98      4.85 o
  -2   2  12        1.51        1.40      1.36 o
  -1   2  12     1730.99     1745.17     23.27 o
   0   2  12      337.46      331.24      9.07 o
   1   2  12      244.27      233.46      9.03 o
   2   2  12      688.67      690.94     19.22 o
   3   2  12      168.73      165.93      9.99 o
   4   2  12       21.05       29.67      4.96 o
   5   2  12      100.24      108.48      8.06 o
   6   2  12      119.56      129.37      8.44 o
   7   2  12       31.23       33.98      3.79 o
   8   2  12        8.19        6.25      1.61 o
   9   2  12       11.87       10.32      2.26 o
 -14   3  12       19.12       20.34      2.93 o
 -13   3  12       15.89       12.21      2.05 o
 -12   3  12        4.11        9.07      3.61 o
 -11   3  12      327.59      320.65      9.15 o
 -10   3  12       11.06        9.55      1.86 o
  -9   3  12        2.82        2.15      1.51 o
  -8   3  12       11.63        8.84      2.19 o
  -7   3  12     1591.18     1641.76     17.91 o
  -6   3  12        2.21        4.89      1.68 o
  -5   3  12      353.15      332.71      9.45 o
  -4   3  12       29.18       27.27      2.83 o
  -3   3  12      679.25      680.34     12.24 o
  -2   3  12      578.52      575.03     10.02 o
  -1   3  12      883.82      846.99     18.33 o
   0   3  12        2.41        4.07      1.50 o
   1   3  12      930.94      943.61     16.85 o
   2   3  12      283.74      267.34      9.65 o
   3   3  12      850.11      827.21     35.04 o
   4   3  12      185.15      143.40      8.95 o
   5   3  12       51.76       59.03      5.50 o
   6   3  12       76.57       64.12      8.33 o
   7   3  12        7.13        4.85      2.77 o
   8   3  12        0.41       -0.63      2.11 o
 -13   4  12      172.15      135.27      7.64 o
 -12   4  12       75.68       76.06      5.10 o
 -11   4  12       17.62       19.21      3.07 o
 -10   4  12       36.41       35.63      4.21 o
  -9   4  12        0.13        0.78      1.65 o
  -8   4  12        3.49        2.83      2.19 o
  -7   4  12       51.30       38.26      4.32 o
  -6   4  12       71.99       58.39      4.73 o
  -5   4  12      917.75      802.62     14.74 o
  -4   4  12       40.12       42.18      3.22 o
  -3   4  12       67.13       59.94      3.73 o
  -2   4  12      487.95      495.70     10.40 o
  -1   4  12      221.56      228.56      8.04 o
   0   4  12      149.15      166.57      6.79 o
   1   4  12       57.80       59.56      6.04 o
   2   4  12       15.27       14.49      2.63 o
   3   4  12        3.87       -0.41      1.93 o
   4   4  12       33.66       34.84      7.66 o
   5   4  12      160.31      141.28      8.01 o
   6   4  12       28.19       25.36      3.70 o
   7   4  12      101.66       80.38      4.37 o
   8   4  12       97.50       78.76      5.33 o
 -13   5  12        2.84        4.18      1.74 o
 -12   5  12       28.57       27.76      2.72 o
 -11   5  12       43.00       36.76      6.02 o
 -10   5  12        2.30        1.07      1.81 o
  -9   5  12       70.87       77.49      5.90 o
  -8   5  12       54.20       57.67      5.81 o
  -7   5  12       10.03        7.00      1.90 o
  -6   5  12      346.77      366.21     11.22 o
  -5   5  12       30.16       17.31      2.82 o
  -4   5  12      146.42      132.77      6.11 o
  -3   5  12        2.28        0.00      1.49 o
  -2   5  12      192.44      189.05      8.84 o
  -1   5  12       12.17       16.20      2.82 o
   0   5  12      186.44      185.79      8.57 o
   1   5  12        1.95        2.17      1.88 o
   2   5  12      198.47      206.93     13.97 o
   3   5  12       16.61       16.12      2.32 o
   4   5  12      926.88      904.85     20.23 o
   5   5  12       18.29        9.45      4.25 o
   6   5  12        8.38        7.84      1.81 o
   7   5  12       23.56       22.82      1.98 o
 -12   6  12       19.06       25.81      3.82 o
 -11   6  12        0.54        0.49      2.03 o
 -10   6  12       28.01       25.80      4.97 o
  -9   6  12       35.36       34.82      6.24 o
  -8   6  12       11.56       17.90      5.13 o
  -7   6  12       59.30       59.73      5.73 o
  -6   6  12       54.59       68.76      6.37 o
  -5   6  12        6.95        8.98      3.05 o
  -4   6  12      694.64      652.77     15.89 o
  -3   6  12        1.91       -2.23      2.23 o
  -2   6  12       73.83       92.64      6.15 o
  -1   6  12       53.64       48.56      4.51 o
   0   6  12       34.71       35.05      3.89 o
   1   6  12       19.17       15.42      2.70 o
   2   6  12        0.11        0.39      1.47 o
   3   6  12        7.53        3.26      1.83 o
   4   6  12        1.74        2.44      2.10 o
   5   6  12       98.45       75.10      4.49 o
   6   6  12      247.44      215.71      9.37 o
 -11   7  12       23.92       30.22      3.84 o
 -10   7  12        8.20       13.05      3.29 o
  -9   7  12        0.49        0.12      2.17 o
  -8   7  12       12.13       19.25      4.54 o
  -7   7  12       67.80       68.93      6.10 o
  -6   7  12       14.44       12.57      3.75 o
  -5   7  12       12.80       10.97      2.90 o
  -4   7  12       91.41       96.13      7.26 o
  -3   7  12       27.15       23.69      3.22 o
  -2   7  12       45.60       50.94      4.38 o
  -1   7  12        1.13        1.34      1.65 o
   0   7  12      120.62      138.44      6.63 o
   1   7  12      144.45      161.79     12.24 o
   2   7  12      160.11      158.18     12.04 o
   3   7  12       85.70       84.77      5.35 o
   4   7  12       39.92       43.21      5.20 o
   5   7  12      262.13      252.87     10.40 o
 -10   8  12        9.11        5.65      1.50 o
  -9   8  12        5.51        4.88      1.95 o
  -8   8  12        0.38        1.91      2.01 o
  -7   8  12        0.90        2.36      1.69 o
  -6   8  12       47.95       46.51      4.01 o
  -5   8  12      457.80      462.83     25.25 o
  -4   8  12        5.92        9.32      2.36 o
  -3   8  12       67.16       76.04      5.63 o
  -2   8  12        5.02        7.35      1.74 o
  -1   8  12      209.28      222.00     10.06 o
   0   8  12        0.58        1.99      1.78 o
   1   8  12       77.63       85.46      5.96 o
   2   8  12      205.88      190.52     17.32 o
   3   8  12       40.84       37.15     10.32 o
   4   8  12        3.95        3.88      1.62 o
  -5   9  12      302.48      247.21     11.36 o
  -4   9  12       67.99       70.94      7.05 o
  -3   9  12       34.57       38.57      5.54 o
  -2   9  12        9.53        8.61      3.15 o
  -1   9  12       90.19       86.31      8.04 o
   0   9  12        5.30        3.85      2.40 o
   1   9  12       16.29       16.57      2.24 o
   2   9  12       11.14        8.38      2.10 o
  -3  10  12       20.82       15.92      2.53 o
  -2  10  12        3.28        2.91      1.48 o
  -1  10  12      105.29       77.69      5.25 o
 -13   0  13     1351.23     1439.90     29.06 o
 -11   0  13       81.78       90.96      9.18 o
  -9   0  13      421.15      407.20     20.19 o
  -7   0  13        2.76        3.45      2.28 o
  -5   0  13        1.49        6.02      1.97 o
  -3   0  13     1748.60     1762.06     24.30 o
  -1   0  13     2985.68     3106.70     39.75 o
   1   0  13      765.57      820.38     20.29 o
   3   0  13      277.10      260.13     19.56 o
   5   0  13      224.63      239.20     16.12 o
   7   0  13      115.66      101.59      7.92 o
 -14   1  13      111.62       90.27      7.30 o
 -13   1  13      132.68      140.32      6.32 o
 -12   1  13      148.96      151.47      7.49 o
 -11   1  13       20.83       15.83      2.95 o
 -10   1  13      269.67      266.23      8.66 o
  -9   1  13      190.25      199.53      7.86 o
  -8   1  13       30.60       31.66      2.58 o
  -7   1  13       96.73       99.52      4.52 o
  -6   1  13       22.94       26.18      2.45 o
  -5   1  13      115.17       95.59      4.53 o
  -4   1  13       19.65       20.65      2.28 o
  -3   1  13      184.85      171.02      6.08 o
  -2   1  13     2145.53     2192.84     19.33 o
  -1   1  13       11.23       15.59      2.34 o
   0   1  13       73.99       73.61      4.52 o
   1   1  13     1877.60     1977.47     22.11 o
   2   1  13     1562.25     1616.46     34.82 o
   3   1  13       14.73       19.42      5.93 o
   4   1  13       38.15       48.04      5.98 o
   5   1  13       24.68       35.88      4.65 o
   6   1  13        0.55        3.32      1.99 o
   7   1  13        8.08        7.02      1.74 o
   8   1  13        9.95        9.04      2.32 o
 -14   2  13       76.15      100.14      6.09 o
 -13   2  13       38.05       34.43      4.18 o
 -12   2  13       54.63       55.30      3.40 o
 -11   2  13       16.16       12.76      2.10 o
 -10   2  13      615.67      620.87     13.23 o
  -9   2  13      659.46      678.90     16.10 o
  -8   2  13      139.28      145.26      5.28 o
  -7   2  13      354.47      358.10      8.44 o
  -6   2  13       77.74       84.31      4.26 o
  -5   2  13        0.32        4.02      1.46 o
  -4   2  13       60.57       49.49      3.35 o
  -3   2  13      170.47      189.88      6.41 o
  -2   2  13      105.74      105.51      5.49 o
  -1   2  13      385.42      392.26     11.97 o
   0   2  13      555.00      550.24     13.98 o
   1   2  13       22.78       17.16      2.73 o
   2   2  13       43.82       42.63      5.32 o
   3   2  13        1.58        4.55      3.45 o
   4   2  13       35.59       34.91      4.73 o
   5   2  13        4.93        2.92      1.94 o
   6   2  13        8.67        8.64      1.91 o
   7   2  13        0.29        6.02      2.83 o
   8   2  13      294.13      246.30      9.32 o
 -14   3  13        0.30        0.53      0.94 o
 -13   3  13       17.90       14.99      1.88 o
 -12   3  13       12.93       17.60      2.53 o
 -11   3  13        7.26        9.27      2.18 o
 -10   3  13        4.34        1.17      1.22 o
  -9   3  13      350.19      347.66      9.94 o
  -8   3  13      237.07      239.35      7.34 o
  -7   3  13      175.65      156.67      5.56 o
  -6   3  13      153.04      137.85      5.33 o
  -5   3  13        9.23       10.77      1.85 o
  -4   3  13        5.98        5.89      1.50 o
  -3   3  13       16.19       13.40      2.18 o
  -2   3  13      222.88      243.15      8.20 o
  -1   3  13       12.38       11.00      2.54 o
   0   3  13       31.40       32.30      3.67 o
   1   3  13        9.35        7.84      2.00 o
   2   3  13      112.93      118.08      7.85 o
   3   3  13       31.41       35.41      6.45 o
   4   3  13      347.58      310.07     20.43 o
   5   3  13        6.78        9.51      4.42 o
   6   3  13       16.00       16.23      4.07 o
   7   3  13        0.71       -1.29      1.62 o
 -13   4  13       25.69       20.24      1.91 o
 -12   4  13       20.11       17.05      2.33 o
 -11   4  13      225.80      243.24      9.38 o
 -10   4  13        0.37        0.17      1.66 o
  -9   4  13       22.36       20.89      3.30 o
  -8   4  13       11.27       13.36      3.01 o
  -7   4  13      105.80       90.99      5.59 o
  -6   4  13      400.17      373.65     11.39 o
  -5   4  13      711.76      662.15     13.22 o
  -4   4  13        7.46       10.88      2.11 o
  -3   4  13      109.61      139.30      5.54 o
  -2   4  13      229.67      253.70      8.35 o
  -1   4  13        9.10        8.13      1.83 o
   0   4  13      203.35      212.18      8.78 o
   1   4  13      168.01      158.37      7.41 o
   2   4  13       54.32       55.54      4.32 o
   3   4  13        9.48        7.47      2.42 o
   4   4  13       26.13       30.23      5.08 o
   5   4  13       22.61       21.02      2.70 o
   6   4  13      111.35      109.73      8.16 o
 -12   5  13        1.63       -0.83      1.08 o
 -11   5  13        0.14       -0.51      1.54 o
 -10   5  13      201.28      189.63      8.94 o
  -9   5  13      187.38      193.12      8.49 o
  -8   5  13      216.56      211.65      9.37 o
  -7   5  13      114.95      103.63      5.62 o
  -6   5  13       11.58       13.00      2.34 o
  -5   5  13       14.72       11.51      3.65 o
  -4   5  13      170.62      152.20      7.34 o
  -3   5  13      362.88      318.07     11.02 o
  -2   5  13      349.18      364.98     11.71 o
  -1   5  13       75.67       65.83      5.11 o
   0   5  13       14.59       14.45      2.74 o
   1   5  13       21.47       24.60      3.12 o
   2   5  13        4.34        6.69      1.78 o
   3   5  13      208.87      186.71      6.86 o
   4   5  13        2.64        6.62      2.73 o
   5   5  13        4.06        1.43      1.16 o
   6   5  13        0.08        2.90      1.47 o
 -12   6  13        1.33        0.85      1.06 o
 -11   6  13        4.48        5.93      2.16 o
 -10   6  13       51.02       42.07      5.53 o
  -9   6  13      328.53      356.93     16.64 o
  -8   6  13      314.06      296.86     16.10 o
  -7   6  13       57.13       52.41      5.28 o
  -6   6  13        2.13        1.17      2.09 o
  -5   6  13        0.32        1.32      2.05 o
  -4   6  13       67.96       55.67      5.65 o
  -3   6  13      157.13      172.97      7.87 o
  -2   6  13      247.99      270.51      9.71 o
  -1   6  13      289.63      292.66      9.94 o
   0   6  13       30.31       28.43      3.25 o
   1   6  13       26.43       22.17      2.75 o
   2   6  13      114.99      118.76      5.56 o
   3   6  13        0.37        1.74      1.16 o
   4   6  13        2.42        4.17      1.28 o
   5   6  13      399.59      359.19     10.48 o
 -11   7  13       48.47       48.22      3.76 o
 -10   7  13       60.96       69.69      5.66 o
  -9   7  13      100.65      115.31      8.20 o
  -8   7  13        0.42        2.53      2.12 o
  -7   7  13       70.38       47.17     11.81 o
  -6   7  13      154.37      157.43      7.83 o
  -5   7  13       10.28        8.49      2.25 o
  -4   7  13       38.49       37.31      4.36 o
  -3   7  13       18.46       17.23      3.21 o
  -2   7  13        1.08        1.50      1.48 o
  -1   7  13       19.49       18.46      2.47 o
   0   7  13        0.39        1.39      1.31 o
   1   7  13      173.20      175.57      6.12 o
   2   7  13       41.31       36.73      3.50 o
   3   7  13       57.17       63.15      5.63 o
   4   7  13      333.78      343.98     10.59 o
  -9   8  13       13.35       12.81      2.10 o
  -8   8  13      246.66      318.77     11.00 o
  -7   8  13       60.49       65.33      5.57 o
  -6   8  13      118.22       96.68      9.86 o
  -5   8  13      125.75      117.77      7.80 o
  -4   8  13      164.08      166.80      7.18 o
  -3   8  13       18.16       13.62      2.29 o
  -2   8  13       77.82       84.85      5.01 o
  -1   8  13        6.63        3.07      2.46 o
   0   8  13       65.09       63.10      4.50 o
   1   8  13       16.59       12.42      2.08 o
   2   8  13       15.62       20.45      3.06 o
  -5   9  13        6.15        8.59      1.82 o
  -4   9  13       24.15       25.82      3.68 o
  -3   9  13        8.15        2.70      1.70 o
  -2   9  13        0.01       -1.83      1.83 o
  -1   9  13      106.33       87.43      6.41 o
   0   9  13       24.36       18.73      2.77 o
 -12   0  14      219.95      212.28     11.40 o
 -10   0  14      361.51      400.96     18.33 o
  -8   0  14       10.60       10.70      2.73 o
  -6   0  14      115.30      103.98      5.78 o
  -4   0  14       29.08       33.82      3.61 o
  -2   0  14     2529.82     2630.51     36.23 o
   0   0  14      500.69      517.61     16.01 o
   4   0  14        4.38       10.90      4.24 o
   6   0  14       13.23       17.34      3.40 o
 -14   1  14      314.14      256.02      8.17 o
 -13   1  14       16.85        7.21      1.53 o
 -12   1  14        1.51       -2.17      2.17 o
 -11   1  14       19.75       16.88      2.70 o
 -10   1  14       41.76       41.77      4.33 o
  -9   1  14       33.27       36.54      2.80 o
  -8   1  14       15.83       19.15      2.07 o
  -7   1  14        4.16        3.61      1.23 o
  -6   1  14      226.30      227.78      6.78 o
  -5   1  14       21.02       15.05      2.00 o
  -4   1  14      399.75      380.85      8.99 o
  -3   1  14       34.81       39.44      3.06 o
  -2   1  14        3.28        2.39      1.55 o
  -1   1  14     1017.42     1113.83     16.52 o
   0   1  14      853.70      896.28     14.68 o
   1   1  14      841.34      891.38     16.49 o
   2   1  14      424.17      396.28     13.36 o
   3   1  14        7.41        8.36      3.10 o
   4   1  14      100.29      105.18      7.15 o
   5   1  14       20.25       18.24      4.01 o
   6   1  14       78.82       75.16      4.63 o
 -13   2  14        4.01        5.88      1.91 o
 -12   2  14      242.08      264.58     15.02 o
 -11   2  14       83.64       91.64      4.32 o
 -10   2  14      253.85      270.45      8.05 o
  -9   2  14       75.24       77.24      4.70 o
  -8   2  14       53.80       50.05      3.06 o
  -7   2  14        8.27        2.79      1.32 o
  -6   2  14        0.40        0.72      1.25 o
  -5   2  14      315.62      285.68      7.69 o
  -4   2  14       14.88        9.65      1.93 o
  -3   2  14        2.41        4.86      1.80 o
  -2   2  14        0.45        5.82      2.25 o
  -1   2  14      918.21      957.19     18.32 o
   0   2  14      111.58      115.62      6.29 o
   1   2  14      171.47      176.39      7.39 o
   2   2  14        5.92        5.48      1.76 o
   3   2  14      286.06      297.51     12.09 o
   4   2  14       15.90       22.08      3.24 o
   5   2  14       28.30       40.76      6.29 o
   6   2  14        8.46       14.83      3.42 o
 -13   3  14        3.38        0.19      1.12 o
 -12   3  14       72.22       62.17      6.00 o
 -11   3  14        0.06        0.86      2.36 o
 -10   3  14        5.97        8.11      2.13 o
  -9   3  14        3.76        7.70      2.26 o
  -8   3  14       48.51       40.04      2.99 o
  -7   3  14       48.56       62.22      3.82 o
  -6   3  14      272.44      248.05      6.89 o
  -5   3  14      748.13      782.44     12.32 o
  -4   3  14       10.28       11.90      2.16 o
  -3   3  14       62.72       61.39      4.20 o
  -2   3  14       12.93       14.03      2.66 o
  -1   3  14        9.99        8.37      3.56 o
   0   3  14        8.44        6.11      1.95 o
   1   3  14       10.19       10.70      2.92 o
   2   3  14      140.19      119.22     12.27 o
   3   3  14      142.56      158.11     14.55 o
   4   3  14       42.06       50.25      7.32 o
   5   3  14      149.33      180.41     11.55 o
   6   3  14        0.04        0.30      1.48 o
 -12   4  14       15.14       19.05      1.95 o
 -11   4  14      106.55      101.33      5.15 o
 -10   4  14       22.70       13.40      2.35 o
  -9   4  14       35.74       37.99      3.94 o
  -8   4  14      227.61      217.16      7.51 o
  -7   4  14      482.49      516.03     13.77 o
  -6   4  14      101.36       89.26      5.46 o
  -5   4  14       17.67       22.06      3.09 o
  -4   4  14      132.82      119.72      6.62 o
  -3   4  14      342.32      378.99     14.57 o
  -2   4  14       23.72       30.10      3.49 o
  -1   4  14       51.61       60.08      4.56 o
   0   4  14      260.51      267.61     12.43 o
   1   4  14       98.38       95.13      5.20 o
   2   4  14       60.35       64.99      5.66 o
   3   4  14        9.63       15.80      4.79 o
   4   4  14        4.29        5.47      3.23 o
   5   4  14       43.63       31.80      4.43 o
 -12   5  14       70.48       75.42      4.66 o
 -11   5  14      199.44      206.74     16.02 o
 -10   5  14       88.59      104.57      5.08 o
  -9   5  14      118.38      112.58      5.84 o
  -8   5  14        2.29        5.48      1.98 o
  -7   5  14      420.23      397.94     10.04 o
  -6   5  14      534.83      586.02     12.82 o
  -5   5  14       35.16       41.28      3.75 o
  -4   5  14      452.18      492.82     17.43 o
  -3   5  14      156.92      159.60      9.41 o
  -2   5  14       11.54       10.52      2.44 o
  -1   5  14        5.08        2.80      2.11 o
   0   5  14       80.44       79.25      4.97 o
   1   5  14      177.64      163.88      6.46 o
   2   5  14      208.73      190.25      6.52 o
   3   5  14      161.52      159.71      8.40 o
   4   5  14       27.28       34.84      4.42 o
 -11   6  14       73.23       69.25      4.81 o
 -10   6  14       22.29       21.63      3.45 o
  -9   6  14       23.67       33.08      4.75 o
  -8   6  14       16.08       16.13      3.89 o
  -7   6  14       15.42       15.20      2.56 o
  -6   6  14        9.11        6.22      2.26 o
  -5   6  14       16.88       17.18      3.10 o
  -4   6  14        1.17        1.38      1.90 o
  -3   6  14        4.03        2.67      3.33 o
  -2   6  14       92.90       98.17      5.32 o
  -1   6  14       58.56       64.97      4.33 o
   0   6  14       13.97       19.14      2.69 o
   1   6  14       57.57       59.91      3.19 o
   2   6  14      177.85      172.96      6.59 o
   3   6  14       74.91       60.59      5.47 o
  -9   7  14       14.23       13.95      2.55 o
  -8   7  14      148.06      189.21      9.66 o
  -7   7  14        9.73       11.72      3.28 o
  -6   7  14       20.88       24.51      2.92 o
  -5   7  14      147.86      139.55      6.89 o
  -4   7  14      110.80      125.30      6.72 o
  -3   7  14       68.70       80.84      5.43 o
  -2   7  14       32.06       42.11      4.00 o
  -1   7  14        7.80        7.17      1.91 o
   0   7  14       23.55       23.22      2.14 o
   1   7  14       97.53       93.79      5.59 o
   2   7  14      146.77      158.00      7.21 o
  -7   8  14        0.48       -0.32      0.97 o
  -6   8  14        1.59       -0.64      1.06 o
  -5   8  14        1.44        1.88      1.00 o
  -4   8  14       48.14       41.74      3.05 o
  -3   8  14       64.78       58.66      3.93 o
  -2   8  14       12.94       15.63      3.35 o
  -1   8  14       95.44       96.50      7.02 o
   0   8  14        5.92        9.51      2.26 o
 -13   0  15        0.13       -0.04      0.98 o
 -11   0  15        0.96        2.26      2.02 o
  -9   0  15        7.88        8.79      2.17 o
  -7   0  15      342.90      350.39     12.59 o
  -5   0  15      143.58      161.08      7.01 o
  -3   0  15       49.28       50.95      5.15 o
  -1   0  15      290.40      320.78     12.07 o
   1   0  15      132.70      140.54     10.14 o
   3   0  15       67.21       67.66      7.79 o
   5   0  15        3.81        2.81      1.65 o
 -13   1  15       37.28       33.77      3.30 o
 -12   1  15       30.27       26.59      2.50 o
 -11   1  15       14.38       16.89      2.39 o
 -10   1  15        1.47       -0.62      1.62 o
  -9   1  15       41.32       42.23      4.25 o
  -8   1  15       59.58       65.48      3.25 o
  -7   1  15       33.72       35.79      2.60 o
  -6   1  15       18.42       25.38      2.35 o
  -5   1  15      219.33      221.92      6.57 o
  -4   1  15       85.58       84.29      4.20 o
  -3   1  15       69.02       84.44      5.44 o
  -2   1  15      127.39      144.70      5.77 o
  -1   1  15       25.25       29.14      2.79 o
   0   1  15       14.49       12.03      2.88 o
   1   1  15      591.32      589.44     12.30 o
   2   1  15       64.01       64.72      5.94 o
   3   1  15      235.02      238.18      9.66 o
   4   1  15        0.22        1.94      1.42 o
   5   1  15      214.41      237.57     10.60 o
 -13   2  15        1.00        0.97      1.02 o
 -12   2  15        5.64        2.46      1.48 o
 -11   2  15        1.26       -0.23      1.53 o
 -10   2  15       60.34       76.81      3.84 o
  -9   2  15        2.09        0.57      1.11 o
  -8   2  15      273.88      266.43      7.05 o
  -7   2  15       93.13       82.03      3.78 o
  -6   2  15      392.68      373.93      8.35 o
  -5   2  15      871.30      842.46     12.53 o
  -4   2  15      511.64      542.34     11.54 o
  -3   2  15      548.79      586.43     19.10 o
  -2   2  15       27.46       33.18      3.60 o
  -1   2  15       20.72       22.92      2.99 o
   0   2  15        5.30        6.85      1.82 o
   1   2  15        3.63        3.92      2.30 o
   2   2  15      183.78      225.53     16.49 o
   3   2  15      448.81      515.63     22.06 o
   4   2  15       64.04       70.54      7.31 o
   5   2  15        0.17       -1.55      1.76 o
 -12   3  15      258.46      275.53      9.52 o
 -11   3  15        0.16       -0.98      1.77 o
 -10   3  15       92.26       93.64      5.15 o
  -9   3  15        5.55        6.02      1.85 o
  -8   3  15       12.90       14.04      2.05 o
  -7   3  15      355.23      329.72      9.47 o
  -6   3  15        0.80       -1.35      3.00 o
  -5   3  15       40.13       54.01      3.73 o
  -4   3  15      558.11      577.24     13.58 o
  -3   3  15      617.14      646.12     14.37 o
  -2   3  15       58.20       61.62      4.60 o
  -1   3  15       37.88       36.39      3.49 o
   0   3  15       13.82       17.87      4.53 o
   1   3  15        1.65        1.66      2.00 o
   2   3  15        3.41        5.88      4.40 o
   3   3  15        4.10        3.55      3.60 o
   4   3  15      176.68      200.37     11.23 o
   5   3  15      244.83      279.65     10.24 o
 -11   4  15        9.99        8.85      2.97 o
 -10   4  15       45.10       37.61      3.14 o
  -9   4  15      315.72      318.35      9.57 o
  -8   4  15      655.61      724.35     18.47 o
  -7   4  15        0.59        1.18      1.35 o
  -6   4  15       10.21        5.44      1.62 o
  -5   4  15        3.77        3.34      2.02 o
  -4   4  15       55.51       59.39      5.71 o
  -3   4  15        1.07        2.51      2.37 o
  -2   4  15      369.09      406.16     17.16 o
  -1   4  15       43.55       37.46      4.34 o
   0   4  15      230.36      242.24     10.30 o
   1   4  15      173.80      170.36     11.36 o
   2   4  15       67.52       61.82     12.55 o
   3   4  15        4.41        5.90      3.32 o
   4   4  15       91.51      116.94      7.21 o
 -10   5  15       66.47       75.06      6.92 o
  -9   5  15      206.51      206.55     12.64 o
  -8   5  15      252.58      260.88      8.28 o
  -7   5  15      214.80      211.13     13.26 o
  -6   5  15      221.51      218.17      9.16 o
  -5   5  15        1.50        3.14      1.82 o
  -4   5  15      232.96      229.42     10.06 o
  -3   5  15        2.14        3.94      2.89 o
  -2   5  15       75.13       84.35      6.12 o
  -1   5  15       26.71       25.28      3.41 o
   0   5  15       20.39       20.32      3.02 o
   1   5  15      283.29      257.50     22.16 o
   2   5  15      203.99      184.86     10.48 o
   3   5  15       26.45       23.08      3.18 o
 -10   6  15        7.09        6.14      1.58 o
  -9   6  15       56.12       74.27      5.62 o
  -8   6  15       48.79       45.88      5.07 o
  -7   6  15       43.65       45.48      3.45 o
  -6   6  15        2.32        2.03      1.40 o
  -5   6  15       38.84       40.81      3.93 o
  -4   6  15        0.12        1.02      1.69 o
  -3   6  15       62.43       72.00      5.18 o
  -2   6  15        3.33        5.48      1.82 o
  -1   6  15      160.50      179.55      7.42 o
   0   6  15       33.17       42.83      2.85 o
   1   6  15       22.53       24.37      2.24 o
  -8   7  15       57.69       56.41      4.11 o
  -7   7  15       29.87       31.16      3.51 o
  -6   7  15       22.11       25.87      2.34 o
  -5   7  15      183.35      212.78      9.53 o
  -4   7  15       18.97       28.95      2.83 o
  -3   7  15        6.44        5.73      1.57 o
  -2   7  15       72.72       65.28      3.94 o
  -1   7  15      190.19      174.54      8.95 o
   0   7  15       54.16       38.86      3.69 o
 -12   0  16        0.94        0.82      1.03 o
 -10   0  16      276.04      275.03     12.14 o
  -8   0  16      284.77      279.23      9.73 o
  -6   0  16       97.31      133.66      7.59 o
  -4   0  16      189.62      190.46      8.45 o
  -2   0  16        1.16        3.90      2.09 o
   0   0  16      180.09      162.97     10.37 o
   2   0  16       26.15       24.41      4.48 o
 -12   1  16        2.09        4.84      1.49 o
 -11   1  16       89.08       90.89      5.21 o
 -10   1  16       14.22       17.86      2.34 o
  -9   1  16      252.52      249.48      8.71 o
  -8   1  16       97.19       89.33      3.87 o
  -7   1  16        8.91       11.38      1.44 o
  -6   1  16       90.92       97.81      3.94 o
  -5   1  16      116.33      112.98      4.88 o
  -4   1  16      132.43      130.83      6.11 o
  -3   1  16        1.11        2.20      1.69 o
  -2   1  16      485.65      507.97     11.63 o
  -1   1  16      143.01      147.98      6.12 o
   0   1  16      645.77      641.65     12.02 o
   1   1  16      591.28      599.40     13.16 o
   2   1  16      255.71      262.31      8.84 o
   3   1  16        0.02       -1.10      2.55 o
   4   1  16        0.53        0.71      1.17 o
 -11   2  16       69.84       85.04      5.83 o
 -10   2  16        1.04        2.42      1.01 o
  -9   2  16      143.94      147.31      4.89 o
  -8   2  16       70.18       76.43      3.38 o
  -7   2  16       83.54       81.63      4.39 o
  -6   2  16        0.92        0.34      1.15 o
  -5   2  16      179.55      200.69      7.36 o
  -4   2  16      329.85      380.26     10.20 o
  -3   2  16       28.26       29.92      3.12 o
  -2   2  16       29.78       30.02      3.03 o
  -1   2  16       21.85       26.60      2.83 o
   0   2  16       55.15       56.78      4.55 o
   1   2  16      433.87      450.00     23.20 o
   2   2  16      477.01      481.18     19.10 o
   3   2  16        4.38        7.98      2.85 o
 -11   3  16        0.53       -1.30      1.30 o
 -10   3  16       15.74       16.59      1.82 o
  -9   3  16       41.29       40.24      3.22 o
  -8   3  16        3.17       -1.54      1.54 o
  -7   3  16      100.67       82.72      4.32 o
  -6   3  16        6.74        3.25      1.94 o
  -5   3  16       22.82       24.81      4.46 o
  -4   3  16      120.05      149.51      7.90 o
  -3   3  16      676.04      739.14     17.26 o
  -2   3  16        4.74        4.26      1.95 o
  -1   3  16      119.80      147.25      7.41 o
   0   3  16       71.66       79.62      5.20 o
   1   3  16       32.82       33.78      3.30 o
   2   3  16        0.33        0.02      2.34 o
   3   3  16       26.23       32.75      4.14 o
 -10   4  16       73.11       73.87      3.28 o
  -9   4  16      520.88      534.84     10.33 o
  -8   4  16       29.33       23.58      3.38 o
  -7   4  16        0.90        2.97      2.88 o
  -6   4  16       49.99       47.73      4.16 o
  -5   4  16        2.91        1.98      1.62 o
  -4   4  16        4.53        3.54      1.95 o
  -3   4  16        0.40        2.06      1.96 o
  -2   4  16       41.20       36.77      3.91 o
  -1   4  16        7.15        8.17      2.00 o
   0   4  16        0.12       -2.10      2.10 o
   1   4  16       23.16       21.76      3.83 o
   2   4  16       24.39       25.45      3.98 o
  -9   5  16       57.42       61.01      4.66 o
  -8   5  16       10.25        8.78      2.31 o
  -7   5  16      148.64      147.07     12.62 o
  -6   5  16       52.39       63.93      4.32 o
  -5   5  16       18.11       20.57      2.77 o
  -4   5  16       17.53       19.29      3.86 o
  -3   5  16        0.48        0.97      1.45 o
  -2   5  16      321.93      361.39     16.32 o
  -1   5  16        5.93        7.87      1.78 o
   0   5  16        3.30        1.44      1.09 o
   1   5  16       96.96      105.69      6.51 o
  -8   6  16       67.53       72.92      4.64 o
  -7   6  16       11.17       12.10      2.33 o
  -6   6  16      239.56      220.22     14.86 o
  -5   6  16       24.87       26.50      3.38 o
  -4   6  16        9.58        7.93      1.71 o
  -3   6  16       14.43       11.10      1.85 o
  -2   6  16      158.41      186.34      6.29 o
  -1   6  16       61.05       52.33      4.47 o
  -9   0  17       56.62       65.82      5.53 o
  -7   0  17        3.01        5.38      2.35 o
  -5   0  17      667.86      661.60     21.27 o
  -3   0  17        1.55        2.19      2.23 o
  -1   0  17      378.84      387.59     14.07 o
   1   0  17      201.63      212.36      9.45 o
 -10   1  17        8.36        4.22      1.61 o
  -9   1  17        1.01       -1.29      1.81 o
  -8   1  17       52.79       51.35      3.63 o
  -7   1  17       47.91       43.07      3.63 o
  -6   1  17       27.77       23.74      2.65 o
  -5   1  17       11.41       11.07      2.37 o
  -4   1  17      291.76      301.98      7.87 o
  -3   1  17      333.73      345.95      8.35 o
  -2   1  17       29.78       34.40      2.76 o
  -1   1  17       25.36       29.45      2.63 o
   0   1  17        0.34        3.54      1.13 o
   1   1  17       47.17       47.63      5.03 o
   2   1  17      490.03      502.59     12.64 o
 -10   2  17       17.00       14.71      2.36 o
  -9   2  17        2.34        5.38      1.86 o
  -8   2  17       12.78       10.20      1.47 o
  -7   2  17       29.85       26.90      2.65 o
  -6   2  17       22.02       26.85      2.88 o
  -5   2  17      194.85      188.13      7.46 o
  -4   2  17      198.63      209.23      6.52 o
  -3   2  17       60.59       58.87      4.32 o
  -2   2  17       94.21      102.45      5.50 o
  -1   2  17        7.32        9.97      2.62 o
   0   2  17      124.66      116.48      5.22 o
   1   2  17      266.28      266.09     11.63 o
   2   2  17        2.18        2.06      1.31 o
  -8   3  17        3.40        2.00      0.88 o
  -7   3  17        4.21        1.63      2.17 o
  -6   3  17        6.82        7.11      1.61 o
  -5   3  17        6.21        2.88      2.55 o
  -4   3  17        3.78        2.57      2.84 o
  -3   3  17        9.54        6.05      2.01 o
  -2   3  17        1.49        3.24      1.51 o
  -1   3  17       39.88       41.78      4.50 o
   0   3  17       22.24       21.07      2.17 o
   1   3  17       13.77       12.20      2.67 o
  -8   4  17      114.83      108.26      5.72 o
  -7   4  17      301.06      292.38     17.68 o
  -6   4  17       73.58       67.96      3.98 o
  -5   4  17       47.03       47.54      6.54 o
  -4   4  17      152.20      189.20      6.98 o
  -3   4  17      134.56      152.80      6.21 o
  -2   4  17       43.89       51.89      7.07 o
  -1   4  17        2.40        4.78      1.70 o
   0   4  17       13.28        8.41      2.43 o
  -7   5  17      140.49      128.63      6.08 o
  -6   5  17      323.68      340.56     10.80 o
  -5   5  17      183.63      190.53      5.94 o
  -4   5  17       52.74       63.07      3.54 o
  -3   5  17       73.67       91.58      4.19 o
  -2   5  17       89.15       83.10      7.44 o
  -6   0  18      340.75      320.17     11.69 o
  -4   0  18       33.25       37.16      4.37 o
  -2   0  18       24.28       32.86      2.50 o
  -7   1  18       76.65       60.95      4.66 o
  -6   1  18       15.13       18.36      3.02 o
  -5   1  18       41.58       41.94      4.56 o
  -4   1  18       47.05       33.96      4.17 o
  -3   1  18       37.86       29.61      3.72 o
  -2   1  18       67.55       58.63      3.42 o
  -1   1  18        7.54        5.69      1.88 o
  -7   2  18        0.19        1.73      1.24 o
  -6   2  18        1.40        3.34      1.54 o
  -5   2  18      139.91      144.32     10.83 o
  -4   2  18        0.68        0.12      1.46 o
  -3   2  18       24.63       23.63      3.22 o
  -2   2  18        0.10        1.92      1.30 o
  -1   2  18        3.79        1.23      1.38 o
  -6   3  18        3.47        1.86      1.18 o
  -5   3  18       50.11       43.12      2.62 o
  -4   3  18       33.91       23.89      3.32 o
  -3   3  18       24.25       38.53      3.61 o
  -2   3  18       11.90       14.26      2.66 o
 
